# Supplementary material for: Genome and gene alterations by insertions and deletions in the evolution of human and chimpanzee chromosome 22
Source: BMC Genomics. 2009 Jan 26;10:51. doi: 10.1186/1471-2164-10-51 (PMC2654908; doi:10.1186/1471-2164-10-51)
Supplement: Additional file 2 — Supplemental Tables S6. This file contais complete information on coordinates and cahracteristics of indels used in this study. [file 1471-2164-10-51-S2.xls]

## Sheet: observed indels
indel_N	ins_or_del	chr_position_hg16	deleted_in_hg18	chr_position_hg18	length	genome_class	coreclass	Distance_to_Exon	NCBI_ascession	local_class	Closest_g_start	Closest_g_stop	strand	gene_side	gene_loc	where	comment	gene_elements	inside_gene	location_effect	UTR_position	CNV_position	Column1	Column2	Column3	Column4	Column5	Column6	Column7	Column8	Column9	Column10	Column11	Column12	Column13	Column14	Column15	Column16	Column17	Column18	Column19	Column20	Column21	Column22	Column23	Column24	Column25	Column26	Column27
ind1196	ins	chr22:47304849-47304909	deleted		60	G_unique	approxcore	21183	NM_015381	aclust	47265400	47368223	+	outside 5'	intron	within CDS(47265400-47368223)	within tx (intron)	intron		telomeric_region	N	N
ind1197	ins	chr22:47312079-47312098		chr22:47377312-47377331	19	G_unique	approxcore	13994	NM_015381	approx	47265400	47368223	+	outside 5'	intron	within CDS(47265400-47368223)	within tx (intron)	intron		telomeric_region	N	N
ind1198	ins	chr22:47324680-47324706		chr22:47389913-47389939	26	G_unique	approxcore	1386	NM_015381	aclust	47265400	47368223	+	outside 5'	intron	within CDS(47265400-47368223)	within tx (intron)	intron		telomeric_region	N	N
ind1199!	ins	chr22:47335732-47335753		chr22:47400965-47400986	21	G_unique	x_unique	9512	NM_015381	unique	47265400	47368223	+	outside 3'	intron	within CDS(47265400-47368223)	within tx (intron)	intron		telomeric_region	N	N
ind1200	ins	chr22:47336958-47336987		chr22:47402191-47402220	29	G_unique	approxcore	10738	NM_015381	aclust	47265400	47368223	+	outside 3'	intron	within CDS(47265400-47368223)	within tx (intron)	intron		telomeric_region	N	N
ind1201	ins	chr22:47342481-47342554		chr22:47407624-47407697	73	G_unique	approxcore	16261	NM_015381	approx	47265400	47368223	+	outside 3'	intron	within CDS(47265400-47368223)	within tx (intron)	intron		telomeric_region	N	N
ind1202	ins	chr22:47354578-47354628		chr22:47419721-47419771	50	Chr_unique	approxcore	13586	NM_015381	aclust	47265400	47368223	+	outside 5'	intron	within CDS(47265400-47368223)	within tx (intron)	intron		telomeric_region	N	N
ind1203	ins	chr22:47358025-47358054		chr22:47423168-47423197	29	G_unique	x_unique	10160	NM_015381	unique	47265400	47368223	+	outside 5'	intron	within CDS(47265400-47368223)	within tx (intron)	intron		telomeric_region	N	N
ind1304	ins	chr22:48160439-48160498		chr22:48225582-48225641	59	G_unique	approxcore	1166	NM_207478	aclust	48166776	48167154	+	outside 5'	promoter	outside cds (48166776-48167154)	very near to 5' side (1166 bp)	in genes	promoter	telomeric_region	N	N
ind1305	del	chr22:48160561-48160561		chr22:48225704-48225704	59	Chr_unique	approxcore	1103	NM_207478	aclust	48166776	48167154	+	outside 5'	promoter	outside cds (48166776-48167154)	very near to 5' side (1103 bp)	in genes	promoter	telomeric_region	N	N
ind1306	ins	chr22:48166987-48167055		chr22:48232130-48232198	68	G_unique	approxcore	1352	NM_207478	aclust	48166776	48167154	+	within	cds-exon	within CDS(48166776-48167154) and Exon	within tx	in genes	coding	telomeric_region	N	N
ind1337	ins	chr22:48385879-48385896		chr22:48451022-48451039	17	G_unique	exactcore	377	NM_014577	eclust	48387216	48437301	-	outside 3'	terminator	outside cds (48387216-48437301)	very near to 3' side (377 bp)	in genes	terminator	telomeric_region	N	N
ind1338	ins	chr22:48388851-48388885		chr22:48453994-48454028	34	G_unique	approxcore	122	NM_014577	aclust	48387216	48437301	-	outside 5'	intron	within CDS(48387216-48437301)	within tx (intron)	intron		telomeric_region	N	N
ind1339	ins	chr22:48388903-48388965		chr22:48454046-48454108	62	G_unique	approxcore	68	NM_014577	aclust	48387216	48437301	-	outside 3'	intron	within CDS(48387216-48437301)	within tx (intron)	intron		telomeric_region	N	N
ind1340	ins	chr22:48394596-48394610		chr22:48459739-48459753	14	G_unique	approxcore	3799	NM_014577	aclust	48387216	48437301	-	outside 5'	intron	within CDS(48387216-48437301)	within tx (intron)	intron		telomeric_region	N	N
ind1341	ins	chr22:48394999-48395437		chr22:48460142-48460580	438	G_unique	approxcore	4202	NM_014577	aclust	48387216	48437301	-	outside 5'	intron	within CDS(48387216-48437301)	within tx (intron)	intron		telomeric_region	N	N
ind1342	ins	chr22:48395494-48395839		chr22:48460637-48460982	345	Chr_unique	approxcore	4534	NM_014577	aclust	48387216	48437301	-	outside 3'	intron	within CDS(48387216-48437301)	within tx (intron)	intron		telomeric_region	N	N
ind1343	ins	chr22:48395954-48396016		chr22:48461097-48461159	62	Chr_unique	approxcore	4357	NM_014577	aclust	48387216	48437301	-	outside 3'	intron	within CDS(48387216-48437301)	within tx (intron)	intron		telomeric_region	N	N
ind1344	ins	chr22:48397085-48397249		chr22:48462228-48462392	164	G_unique	approxcore	3124	NM_014577	aclust	48387216	48437301	-	outside 3'	intron	within CDS(48387216-48437301)	within tx (intron)	intron		telomeric_region	N	N
ind1345	del	chr22:48400359-48400359		chr22:48465502-48465502	10	G_unique	exactcore	14	NM_014577	exact	48387216	48437301	-	outside 3'	intron (S/D)	within CDS(48387216-48437301)	within tx (intron)	intron		telomeric_region	N	N
ind1346	ins	chr22:48401785-48401817		chr22:48466928-48466960	32	G_unique	approxcore	1307	NM_014577	approx	48387216	48437301	-	outside 5'	intron	within CDS(48387216-48437301)	within tx (intron)	intron		telomeric_region	N	N
ind1347	del	chr22:48402335-48402335		chr22:48467478-48467478	39	G_unique	approxcore	1857	NM_014577	aclust	48387216	48437301	-	outside 5'	intron	within CDS(48387216-48437301)	within tx (intron)	intron		telomeric_region	N	N
ind1348	del	chr22:48404675-48404675		chr22:48469818-48469818	51	G_unique	approxcore	2342	NM_014577	aclust	48387216	48437301	-	outside 3'	intron	within CDS(48387216-48437301)	within tx (intron)	intron		telomeric_region	N	N
ind1349	del	chr22:48404735-48404735		chr22:48469878-48469878	51	G_unique	approxcore	2282	NM_014577	aclust	48387216	48437301	-	outside 3'	intron	within CDS(48387216-48437301)	within tx (intron)	intron		telomeric_region	N	N
ind1350	ins	chr22:48409793-48409815		chr22:48474936-48474958	22	G_unique	approxcore	973	NM_014577	aclust	48387216	48437301	-	outside 3'	intron	within CDS(48387216-48437301)	within tx (intron)	intron		telomeric_region	N	N
ind1351	ins	chr22:48415548-48415642		chr22:48480691-48480785	94	Chr_unique	approxcore	1545	NM_014577	approx	48387216	48437301	-	outside 3'	intron	within CDS(48387216-48437301)	within tx (intron)	intron		telomeric_region	N	N
ind1352	ins	chr22:48425745-48425807		chr22:48490888-48490950	62	G_unique	approxcore	8401	NM_014577	aclust	48387216	48437301	-	outside 5'	intron	within CDS(48387216-48437301)	within tx (intron)	intron		telomeric_region	N	N
ind1353	del	chr22:48425824-48425824		chr22:48490967-48490967	63	G_unique	approxcore	8480	NM_014577	aclust	48387216	48437301	-	outside 5'	intron	within CDS(48387216-48437301)	within tx (intron)	intron		telomeric_region	N	N
ind1354	del	chr22:48425869-48425869		chr22:48491012-48491012	126	G_unique	approxcore	8525	NM_014577	aclust	48387216	48437301	-	outside 5'	intron	within CDS(48387216-48437301)	within tx (intron)	intron		telomeric_region	N	N
ind1355	ins	chr22:48438151-48438167		chr22:48503294-48503310	16	G_unique	exactcore	363	NM_014577	eclust	48387216	48437301	-	outside 5'	promoter	outside cds (48387216-48437301)	very near to 5' side (363 bp)	in genes	promoter	telomeric_region	N	N
ind1357	ins	chr22:48469628-48469724		chr22:48534771-48534867	96	G_unique	approxcore	2655	NM_014838	aclust	48496646	48500162	+	outside 3'	intron	outside cds (48496646-48500162)	within tx (intron)	intron		telomeric_region	N	N
ind1358	ins	chr22:48469831-48469877		chr22:48534974-48535020	46	G_unique	approxcore	2858	NM_014838	aclust	48496646	48500162	+	outside 3'	intron	outside cds (48496646-48500162)	within tx (intron)	intron		telomeric_region	N	N
ind1359	ins	chr22:48479136-48479149		chr22:48544279-48544292	13	G_unique	approxcore	12163	NM_014838	approx	48496646	48500162	+	outside 3'	intron	outside cds (48496646-48500162)	within tx (intron)	intron		telomeric_region	N	N
ind1360	del	chr22:48492548-48492548		chr22:48557691-48557691	35	G_unique	exactcore	3769	NM_014838	eclust	48496646	48500162	+	outside 5'	intron	outside cds (48496646-48500162)	within tx (intron)	intron		telomeric_region	N	N
ind1361	ins	chr22:48519390-48519425		chr22:48584533-48584568	35	G_unique	approxcore	1277	NM_024105	aclust	48516819	48526747	-	outside 3'	intron	within CDS(48516819-48526747)	within tx (intron)	intron		telomeric_region	N	N
ind1362	ins	chr22:48522011-48522029		chr22:48587154-48587172	18	G_unique	approxcore	196	NM_024105	aclust	48516819	48526747	-	outside 3'	intron	within CDS(48516819-48526747)	within tx (intron)	intron		telomeric_region	N	N
ind1363!	del	chr22:48530888-48530888		chr22:48596031-48596031	11	G_unique	x_unique	356	NM_024105	unique	48516819	48526747	-	outside 3'	intron	outside cds (48516819-48526747)	within tx (intron)	intron		telomeric_region	N	N
ind1364	del	chr22:48532004-48532004		chr22:48597147-48597147	23	G_unique	approxcore	124	NM_024324	aclust	48531751	48540289	+	outside 3'	intron	within CDS(48531751-48540289)	within tx (intron)	intron		telomeric_region	N	N
ind1365	del	chr22:48532016-48532016		chr22:48597159-48597159	23	G_unique	approxcore	136	NM_024324	aclust	48531751	48540289	+	outside 3'	intron	within CDS(48531751-48540289)	within tx (intron)	intron		telomeric_region	N	N
ind1366	ins	chr22:48536086-48536110		chr22:48601229-48601253	24	G_unique	approxcore	105	NM_024324	aclust	48531751	48540289	+	outside 5'	intron	within CDS(48531751-48540289)	within tx (intron)	intron		telomeric_region	N	N
ind1367	del	chr22:48536332-48536332		chr22:48601475-48601475	14	G_unique	exactcore	33	NM_024324	eclust	48531751	48540289	+	outside 3'	intron	within CDS(48531751-48540289)	within tx (intron)	intron		telomeric_region	N	N
ind1368!	ins	chr22:48536532-48536547		chr22:48601675-48601690	15	G_unique	x_unique	233	NM_024324	unique	48531751	48540289	+	outside 3'	intron	within CDS(48531751-48540289)	within tx (intron)	intron		telomeric_region	N	N
ind1369	ins	chr22:48539890-48539916		chr22:48605033-48605059	26	G_unique	approxcore	320	NM_024324	aclust	48531751	48540289	+	outside 5'	intron	within CDS(48531751-48540289)	within tx (intron)	intron		telomeric_region	N	N
ind1370!	del	chr22:48614781-48614781		chr22:48679924-48679924	10	G_unique	x_unique	188	NM_001001694	unique	48617494	48621647	-	outside 3'	terminator	outside cds (48617494-48621647)	very near to 3' side (188 bp)	in genes	terminator	telomeric_region	N	N
ind1371	ins	chr22:48619699-48619718		chr22:48684842-48684861	19	G_unique	x_unique	29	NM_001001694	unique	48617494	48621647	-	outside 3'	intron	within CDS(48617494-48621647)	within tx (intron)	intron		telomeric_region	N	N
ind1372	del	chr22:48620034-48620034		chr22:48685177-48685177	189	G_unique	approxcore	75	NM_001001694	aclust	48617494	48621647	-	outside 5'	intron	within CDS(48617494-48621647)	within tx (intron)	intron		telomeric_region	N	N
ind1373	del	chr22:48621707-48621707		chr22:48686850-48686850	36	G_unique	approxcore	19	NM_001001694	approx	48617494	48621647	-	outside 5'	intron (S/D)	outside cds (48617494-48621647)	within tx (intron)	intron		telomeric_region	N	N
ind1374	del	chr22:48622253-48622253		chr22:48687396-48687396	17	G_unique	x_unique	565	NM_001001694	unique	48617494	48621647	-	outside 5'	intron	outside cds (48617494-48621647)	within tx (intron)	intron		telomeric_region	N	N
ind1383	ins	chr22:48695625-48695689	deleted		64	G_unique	exactcore	836	NM_139202	eclust	48682039	48705359	-	outside 5'	intron	within CDS(48682039-48705359)	within tx (intron)	intron		telomeric_region	N	N
ind1384	del	chr22:48697556-48697556	deleted		17	G_unique	approxcore	187	NM_139202	aclust	48682039	48705359	-	outside 5'	intron	within CDS(48682039-48705359)	within tx (intron)	intron		telomeric_region	N	N
ind1385	ins	chr22:48702624-48702655	deleted		31	G_unique	approxcore	885	NM_139202	aclust	48682039	48705359	-	outside 3'	intron	within CDS(48682039-48705359)	within tx (intron)	intron		telomeric_region	N	N
ind1386	ins	chr22:48723868-48723893	deleted		25	G_unique	x_unique	3809	NM_018995	unique	48710545	48781906	+	outside 3'	intron	within CDS(48710545-48781906)	within tx (intron)	intron		telomeric_region	N	N
ind1387	ins	chr22:48748059-48748079		chr22:48787729-48787749	20	G_unique	x_unique	793	NM_018995	unique	48710545	48781906	+	outside 5'	intron	within CDS(48710545-48781906)	within tx (intron)	intron		telomeric_region	N	N
ind1388!	del	chr22:48766613-48766613		chr22:48806283-48806283	13	G_unique	x_unique	346	NM_018995	unique	48710545	48781906	+	outside 3'	intron	within CDS(48710545-48781906)	within tx (intron)	intron		telomeric_region	N	CNV
ind1389	ins	chr22:48783171-48783198		chr22:48822841-48822868	27	G_unique	approxcore	1028	NM_018995	aclust	48710545	48781906	+	outside 3'	terminator	outside cds (48710545-48781906)	very near to 3' side (1028 bp)	in genes	terminator	telomeric_region	N	CNV
ind1390	ins	chr22:48794519-48794543		chr22:48834189-48834213	24	G_unique	approxcore	2852	NM_052839	aclust	48791217	48799717	+	outside 5'	intron	within CDS(48791217-48799717)	within tx (intron)	intron		telomeric_region	N	CNV
ind1391	del	chr22:48810175-48810175		chr22:48849845-48849845	58	G_unique	approxcore	3308	NM_025204	aclust	48813517	48818976	+	outside 5'	intron	outside cds (48813517-48818976)	within tx (intron)	intron		telomeric_region	N	CNV
ind1392	del	chr22:48810185-48810185		chr22:48849855-48849855	58	G_unique	approxcore	3298	NM_025204	aclust	48813517	48818976	+	outside 5'	intron	outside cds (48813517-48818976)	within tx (intron)	intron		telomeric_region	N	CNV
ind1393	ins	chr22:48810216-48810274		chr22:48849886-48849944	58	G_unique	approxcore	3209	NM_025204	aclust	48813517	48818976	+	outside 5'	intron	outside cds (48813517-48818976)	within tx (intron)	intron		telomeric_region	N	CNV
ind1394	del	chr22:48813588-48813588		chr22:48853258-48853258	33	G_unique	approxcore	38	NM_025204	aclust	48813517	48818976	+	outside 3'	intron	within CDS(48813517-48818976)	within tx (intron)	intron		telomeric_region	N	CNV
ind1395	del	chr22:48815135-48815135		chr22:48854805-48854805	27	G_unique	exactcore	172	NM_025204	eclust	48813517	48818976	+	outside 3'	intron	within CDS(48813517-48818976)	within tx (intron)	intron		telomeric_region	N	CNV
ind1396	del	chr22:48818070-48818070		chr22:48857740-48857740	49	G_unique	approxcore	25	NM_025204	aclust	48813517	48818976	+	outside 3'	intron	within CDS(48813517-48818976)	within tx (intron)	intron		telomeric_region	N	CNV
ind1397	del	chr22:48822677-48822677		chr22:48862347-48862347	13	G_unique	x_unique	630	NM_031454	unique	48821493	48837826	+	outside 3'	intron	within CDS(48821493-48837826)	within tx (intron)	intron		telomeric_region	N	CNV
ind1398	del	chr22:48828972-48828972		chr22:48868642-48868642	148	G_unique	approxcore	20	NM_031454	aclust	48821493	48837826	+	outside 5'	intron (S/D)	within CDS(48821493-48837826)	within tx (intron)	intron		telomeric_region	N	CNV
ind1399	ins	chr22:48858120-48858165		chr22:48897790-48897835	45	G_unique	approxcore	2495	NM_020461	approx	48838192	48864916	-	outside 3'	intron	within CDS(48838192-48864916)	within tx (intron)	intron		telomeric_region	N	CNV
ind1400	ins	chr22:48868010-48868024		chr22:48907680-48907694	14	G_unique	approxcore	124	NM_032019	aclust	48865963	48871489	-	outside 3'	intron	within CDS(48865963-48871489)	within tx (intron)	intron		telomeric_region	N	CNV
ind1401	ins	chr22:48879822-48879839		chr22:48919492-48919509	17	G_unique	approxcore	1064	NM_002969	aclust	48873857	48881966	-	outside 5'	intron	within CDS(48873857-48881966)	within tx (intron)	intron		telomeric_region	N	CNV
ind1402	ins	chr22:48880702-48880722		chr22:48920372-48920392	20	G_unique	approxcore	901	NM_002969	approx	48873857	48881966	-	outside 3'	intron	within CDS(48873857-48881966)	within tx (intron)	intron		telomeric_region	N	CNV
ind1406	del	chr22:48952078-48952078		chr22:48991748-48991748	43	G_unique	approxcore	9093	NM_014678	aclust	48964743	49015082	+	outside 3'	intron	outside cds (48964743-49015082)	within tx (intron)	intron		telomeric_region	N	CNV
ind1407	ins	chr22:48968071-48968175		chr22:49007741-49007845	104	G_unique	approxcore	3101	NM_014678	aclust	48964743	49015082	+	outside 3'	intron	within CDS(48964743-49015082)	within tx (intron)	intron		telomeric_region	N	CNV
ind1408	ins	chr22:48968452-48968675		chr22:49008122-49008345	223	Chr_unique	approxcore	3482	NM_014678	aclust	48964743	49015082	+	outside 3'	intron	within CDS(48964743-49015082)	within tx (intron)	intron		telomeric_region	N	CNV
ind1409	del	chr22:49004038-49004038		chr22:49043708-49043708	64	Chr_unique	approxcore	874	NM_014678	aclust	48964743	49015082	+	outside 3'	intron	within CDS(48964743-49015082)	within tx (intron)	intron		telomeric_region	N	CNV
ind1410	ins	chr22:49005252-49005647		chr22:49044922-49045317	395	Chr_unique	approxcore	153	NM_014678	aclust	48964743	49015082	+	outside 5'	intron	within CDS(48964743-49015082)	within tx (intron)	intron		telomeric_region	N	CNV
ind1411	ins	chr22:49024800-49024810		chr22:49064470-49064480	10	G_unique	approxcore	536	NM_002972	aclust	49017976	49045675	-	outside 3'	intron	within CDS(49017976-49045675)	within tx (intron)	intron		telomeric_region	N	N
ind1412	ins	chr22:49027298-49027314		chr22:49066968-49066984	16	G_unique	approxcore	12	NM_002972	aclust	49017976	49045675	-	outside 3'	intron (S/D)	within CDS(49017976-49045675)	within tx (intron)	intron		telomeric_region	N	N
ind1413	ins	chr22:49037350-49037380		chr22:49077020-49077050	30	G_unique	approxcore	33	NM_002972	aclust	49017976	49045675	-	outside 5'	intron	within CDS(49017976-49045675)	within tx (intron)	intron		telomeric_region	N	N
ind1414	del	chr22:49042892-49042892		chr22:49082562-49082562	11	G_unique	approxcore	2728	NM_002972	aclust	49017976	49045675	-	outside 3'	intron	within CDS(49017976-49045675)	within tx (intron)	intron		telomeric_region	N	N
ind1415	del	chr22:49061911-49061911	deleted		63	G_unique	approxcore	755	NM_017584	aclust	49057732	49060691	+	outside 3'	terminator	outside cds (49057732-49060691)	very near to 3' side (755 bp)	in genes	terminator	telomeric_region	N	N
ind1416	del	chr22:49078646-49078646		chr22:49135368-49135368	86	G_unique	approxcore	127	NM_033200	aclust	49074225	49077889	-	outside 5'	promoter	outside cds (49074225-49077889)	very near to 5' side (127 bp)	in genes	promoter	telomeric_region	N	N
ind1417	ins	chr22:49085976-49085986		chr22:49142698-49142708	10	G_unique	x_unique	1295	NM_014551	unique	49087323	49090194	+	outside 5'	intron	outside cds (49087323-49090194)	within tx (intron)	intron		telomeric_region	N	N
ind1418	del	chr22:49148590-49148590		chr22:49205312-49205312	23	G_unique	x_unique	19	NM_004377	unique	49140172	49148750	-	outside 3'	intron (S/D)	within CDS(49140172-49148750)	within tx (intron)	intron		telomeric_region	N	N
ind1420	del	chr22:49179126-49179126		chr22:49235848-49235848	111	G_unique	approxcore	1301	NM_012324	aclust	49171653	49181613	+	outside 3'	intron	within CDS(49171653-49181613)	within tx (intron)	intron		telomeric_region	N	N
ind1421	ins	chr22:49181635-49181649		chr22:49238357-49238371	14	G_unique	x_unique	95	NM_012324	unique	49171653	49181613	+	within	utr/exon	outside cds (49171653-49181613) and Exon	within tx	in genes	untranslated region	telomeric_region	3'	N
ind1167	del	chr22:47010956-47010956		chr22:47069101-47069101	136	G_unique	approxcore	254444	NM_015381	aclust	47265400	47368223	+	outside 5'	intergenic	outside cds (47265400-47368223)	way outside on 5' side (254444 bp)	x_interg		telomeric_region	N	N
ind1168	ins	chr22:47011036-47011104		chr22:47069181-47069249	68	G_unique	approxcore	254296	NM_015381	approx	47265400	47368223	+	outside 5'	intergenic	outside cds (47265400-47368223)	way outside on 5' side (254296 bp)	x_interg		telomeric_region	N	N
ind1169	del	chr22:47011043-47011043		chr22:47069188-47069188	68	Chr_unique	approxcore	254357	NM_015381	aclust	47265400	47368223	+	outside 5'	intergenic	outside cds (47265400-47368223)	way outside on 5' side (254357 bp)	x_interg		telomeric_region	N	N
ind1170	del	chr22:47011698-47011698		chr22:47069843-47069843	12	G_unique	approxcore	253702	NM_015381	approx	47265400	47368223	+	outside 5'	intergenic	outside cds (47265400-47368223)	way outside on 5' side (253702 bp)	x_interg		telomeric_region	N	N
ind1171	del	chr22:47022898-47022898		chr22:47081043-47081043	180	G_unique	approxcore	242502	NM_015381	aclust	47265400	47368223	+	outside 5'	intergenic	outside cds (47265400-47368223)	way outside on 5' side (242502 bp)	x_interg		telomeric_region	N	N
ind1172	del	chr22:47033548-47033548		chr22:47091693-47091693	12	G_unique	x_unique	231852	NM_015381	unique	47265400	47368223	+	outside 5'	intergenic	outside cds (47265400-47368223)	way outside on 5' side (231852 bp)	x_interg		telomeric_region	N	N
ind1173	del	chr22:47034333-47034333		chr22:47092478-47092478	20	G_unique	approxcore	231067	NM_015381	aclust	47265400	47368223	+	outside 5'	intergenic	outside cds (47265400-47368223)	way outside on 5' side (231067 bp)	x_interg		telomeric_region	N	N
ind1174	ins	chr22:47037697-47037777		chr22:47095842-47095922	80	G_unique	approxcore	227623	NM_015381	aclust	47265400	47368223	+	outside 5'	intergenic	outside cds (47265400-47368223)	way outside on 5' side (227623 bp)	x_interg		telomeric_region	N	N
ind1175	ins	chr22:47052321-47052340		chr22:47110466-47110485	19	G_unique	x_unique	213060	NM_015381	unique	47265400	47368223	+	outside 5'	intergenic	outside cds (47265400-47368223)	way outside on 5' side (213060 bp)	x_interg		telomeric_region	N	N
ind1176	del	chr22:47054451-47054451		chr22:47112596-47112596	17	G_unique	x_unique	210949	NM_015381	unique	47265400	47368223	+	outside 5'	intergenic	outside cds (47265400-47368223)	way outside on 5' side (210949 bp)	x_interg		telomeric_region	N	N
ind1177	del	chr22:47083096-47083096		chr22:47141241-47141241	101	G_unique	approxcore	182304	NM_015381	approx	47265400	47368223	+	outside 5'	intergenic	outside cds (47265400-47368223)	way outside on 5' side (182304 bp)	x_interg		telomeric_region	N	CNV
ind1178	ins	chr22:47087360-47087492		chr22:47145505-47145637	132	Chr_unique	approxcore	177908	NM_015381	aclust	47265400	47368223	+	outside 5'	intergenic	outside cds (47265400-47368223)	way outside on 5' side (177908 bp)	x_interg		telomeric_region	N	CNV
ind1179	ins	chr22:47087536-47087668		chr22:47145681-47145813	132	Chr_unique	approxcore	177732	NM_015381	aclust	47265400	47368223	+	outside 5'	intergenic	outside cds (47265400-47368223)	way outside on 5' side (177732 bp)	x_interg		telomeric_region	N	CNV
ind1180	del	chr22:47091029-47091029		chr22:47149174-47149174	61	G_unique	approxcore	174371	NM_015381	approx	47265400	47368223	+	outside 5'	intergenic	outside cds (47265400-47368223)	way outside on 5' side (174371 bp)	x_interg		telomeric_region	N	CNV
ind1181	ins	chr22:47104377-47104478		chr22:47162522-47162623	101	G_unique	exactcore	160922	NM_015381	eclust	47265400	47368223	+	outside 5'	intergenic	outside cds (47265400-47368223)	way outside on 5' side (160922 bp)	x_interg		telomeric_region	N	CNV
ind1182	ins	chr22:47115305-47115346		chr22:47173450-47173491	41	G_unique	approxcore	150054	NM_015381	aclust	47265400	47368223	+	outside 5'	intergenic	outside cds (47265400-47368223)	way outside on 5' side (150054 bp)	x_interg		telomeric_region	N	CNV
ind1183	ins	chr22:47123157-47123275		chr22:47181302-47181420	118	G_unique	approxcore	142125	NM_015381	aclust	47265400	47368223	+	outside 5'	intergenic	outside cds (47265400-47368223)	way outside on 5' side (142125 bp)	x_interg		telomeric_region	N	CNV
ind1184	del	chr22:47127024-47127024		chr22:47185169-47185169	17	G_unique	x_unique	138376	NM_015381	unique	47265400	47368223	+	outside 5'	intergenic	outside cds (47265400-47368223)	way outside on 5' side (138376 bp)	x_interg		telomeric_region	N	CNV
ind1185	del	chr22:47128785-47128785		chr22:47186930-47186930	33	G_unique	approxcore	136615	NM_015381	aclust	47265400	47368223	+	outside 5'	intergenic	outside cds (47265400-47368223)	way outside on 5' side (136615 bp)	x_interg		telomeric_region	N	CNV
ind1186	del	chr22:47142430-47142430		chr22:47200575-47200575	36	G_unique	approxcore	122970	NM_015381	aclust	47265400	47368223	+	outside 5'	intergenic	outside cds (47265400-47368223)	way outside on 5' side (122970 bp)	x_interg		telomeric_region	N	N
ind1187	del	chr22:47143923-47143923		chr22:47202068-47202068	105	G_unique	approxcore	121477	NM_015381	aclust	47265400	47368223	+	outside 5'	intergenic	outside cds (47265400-47368223)	way outside on 5' side (121477 bp)	x_interg		telomeric_region	N	N
ind1188	ins	chr22:47176989-47177039		chr22:47235134-47235184	50	G_unique	approxcore	88361	NM_015381	aclust	47265400	47368223	+	outside 5'	intergenic	outside cds (47265400-47368223)	way outside on 5' side (88361 bp)	x_interg		telomeric_region	N	N
ind1189	del	chr22:47186523-47186523		chr22:47244668-47244668	22	G_unique	x_unique	78877	NM_015381	unique	47265400	47368223	+	outside 5'	intergenic	outside cds (47265400-47368223)	way outside on 5' side (78877 bp)	x_interg		telomeric_region	N	N
ind1190	ins	chr22:47242121-47242160		chr22:47300266-47300305	39	G_unique	approxcore	23240	NM_015381	approx	47265400	47368223	+	outside 5'	upstream	outside cds (47265400-47368223)	near on 5' side (23240 bp)	upstream		telomeric_region	N	N
ind1191	del	chr22:47242257-47242257		chr22:47300402-47300402	39	G_unique	approxcore	23143	NM_015381	approx	47265400	47368223	+	outside 5'	upstream	outside cds (47265400-47368223)	near on 5' side (23143 bp)	upstream		telomeric_region	N	N
ind1192	del	chr22:47247832-47247832		chr22:47305977-47305977	1039	G_unique	approxcore	17568	NM_015381	aclust	47265400	47368223	+	outside 5'	upstream	outside cds (47265400-47368223)	near on 5' side (17568 bp)	upstream		telomeric_region	N	N
ind1193	del	chr22:47251635-47251635		chr22:47309780-47309780	21	G_unique	exactcore	13765	NM_015381	eclust	47265400	47368223	+	outside 5'	upstream	outside cds (47265400-47368223)	near on 5' side (13765 bp)	upstream		telomeric_region	N	N
ind1194	ins	chr22:47257636-47257842		chr22:47315781-47315987	206	G_unique	approxcore	7558	NM_015381	aclust	47265400	47368223	+	outside 5'	upstream	outside cds (47265400-47368223)	near on 5' side (7558 bp)	upstream		telomeric_region	N	N
ind1195	ins	chr22:47259682-47259878		chr22:47317827-47318023	196	G_unique	approxcore	5522	NM_015381	aclust	47265400	47368223	+	outside 5'	upstream	outside cds (47265400-47368223)	near on 5' side (5522 bp)	upstream		telomeric_region	N	N
ind1204	del	chr22:47373284-47373284		chr22:47438427-47438427	28	G_unique	approxcore	2978	NM_015381	aclust	47265400	47368223	+	outside 3'	downstream	outside cds (47265400-47368223)	near on 3' side (2978 bp)	downstre		telomeric_region	N	N
ind1205	ins	chr22:47373332-47373359		chr22:47438475-47438502	27	G_unique	approxcore	3026	NM_015381	aclust	47265400	47368223	+	outside 3'	downstream	outside cds (47265400-47368223)	near on 3' side (3026 bp)	downstre		telomeric_region	N	N
ind1206	del	chr22:47373391-47373391		chr22:47438534-47438534	47	G_unique	approxcore	3085	NM_015381	aclust	47265400	47368223	+	outside 3'	downstream	outside cds (47265400-47368223)	near on 3' side (3085 bp)	downstre		telomeric_region	N	N
ind1207	ins	chr22:47373941-47373969		chr22:47439084-47439112	28	G_unique	approxcore	3635	NM_015381	aclust	47265400	47368223	+	outside 3'	downstream	outside cds (47265400-47368223)	near on 3' side (3635 bp)	downstre		telomeric_region	N	N
ind1208	ins	chr22:47374147-47374172		chr22:47439290-47439315	25	G_unique	approxcore	3841	NM_015381	aclust	47265400	47368223	+	outside 3'	downstream	outside cds (47265400-47368223)	near on 3' side (3841 bp)	downstre		telomeric_region	N	N
ind1209	del	chr22:47393762-47393762		chr22:47458905-47458905	10	G_unique	x_unique	23456	NM_015381	unique	47265400	47368223	+	outside 3'	downstream	outside cds (47265400-47368223)	near on 3' side (23456 bp)	downstre		telomeric_region	N	N
ind1210	ins	chr22:47396200-47396210		chr22:47461343-47461353	10	G_unique	x_unique	25894	NM_015381	unique	47265400	47368223	+	outside 3'	intergenic	outside cds (47265400-47368223)	way outside on 3' side (25894 bp)	x_interg		telomeric_region	N	N
ind1211	del	chr22:47415491-47415491		chr22:47480634-47480634	15	G_unique	x_unique	45185	NM_015381	unique	47265400	47368223	+	outside 3'	intergenic	outside cds (47265400-47368223)	way outside on 3' side (45185 bp)	x_interg		telomeric_region	N	N
ind1212	ins	chr22:47420852-47420898		chr22:47485995-47486041	46	G_unique	approxcore	50546	NM_015381	approx	47265400	47368223	+	outside 3'	intergenic	outside cds (47265400-47368223)	way outside on 3' side (50546 bp)	x_interg		telomeric_region	N	N
ind1213	del	chr22:47660098-47660098		chr22:47725241-47725241	26	G_unique	approxcore	289792	NM_015381	approx	47265400	47368223	+	outside 3'	intergenic	outside cds (47265400-47368223)	way outside on 3' side (289792 bp)	x_interg		telomeric_region	N	N
ind1214	ins	chr22:47668920-47668933		chr22:47734063-47734076	13	G_unique	x_unique	298614	NM_015381	unique	47265400	47368223	+	outside 3'	intergenic	outside cds (47265400-47368223)	way outside on 3' side (298614 bp)	x_interg		telomeric_region	N	N
ind1215	del	chr22:47671651-47671651		chr22:47736794-47736794	136	Chr_unique	approxcore	301345	NM_015381	aclust	47265400	47368223	+	outside 3'	intergenic	outside cds (47265400-47368223)	way outside on 3' side (301345 bp)	x_interg		telomeric_region	N	N
ind1216	del	chr22:47674135-47674135		chr22:47739278-47739278	33	G_unique	approxcore	303829	NM_015381	aclust	47265400	47368223	+	outside 3'	intergenic	outside cds (47265400-47368223)	way outside on 3' side (303829 bp)	x_interg		telomeric_region	N	N
ind1217	del	chr22:47676209-47676209		chr22:47741352-47741352	14	G_unique	x_unique	305903	NM_015381	unique	47265400	47368223	+	outside 3'	intergenic	outside cds (47265400-47368223)	way outside on 3' side (305903 bp)	x_interg		telomeric_region	N	N
ind1218	del	chr22:47696017-47696017		chr22:47761160-47761160	19	G_unique	x_unique	325711	NM_015381	unique	47265400	47368223	+	outside 3'	intergenic	outside cds (47265400-47368223)	way outside on 3' side (325711 bp)	x_interg		telomeric_region	N	CNV
ind1219	ins	chr22:47699625-47699659		chr22:47764768-47764802	34	G_unique	approxcore	329319	NM_015381	aclust	47265400	47368223	+	outside 3'	intergenic	outside cds (47265400-47368223)	way outside on 3' side (329319 bp)	x_interg		telomeric_region	N	CNV
ind1220	del	chr22:47702216-47702216		chr22:47767359-47767359	54	G_unique	approxcore	331910	NM_015381	aclust	47265400	47368223	+	outside 3'	intergenic	outside cds (47265400-47368223)	way outside on 3' side (331910 bp)	x_interg		telomeric_region	N	CNV
ind1221	ins	chr22:47704240-47704351		chr22:47769383-47769494	111	G_unique	approxcore	333934	NM_015381	aclust	47265400	47368223	+	outside 3'	intergenic	outside cds (47265400-47368223)	way outside on 3' side (333934 bp)	x_interg		telomeric_region	N	CNV
ind1222	ins	chr22:47705190-47705220		chr22:47770333-47770363	30	G_unique	approxcore	334884	NM_015381	approx	47265400	47368223	+	outside 3'	intergenic	outside cds (47265400-47368223)	way outside on 3' side (334884 bp)	x_interg		telomeric_region	N	CNV
ind1223	del	chr22:47705805-47705805		chr22:47770948-47770948	27	G_unique	approxcore	335499	NM_015381	aclust	47265400	47368223	+	outside 3'	intergenic	outside cds (47265400-47368223)	way outside on 3' side (335499 bp)	x_interg		telomeric_region	N	CNV
ind1224!	del	chr22:47708898-47708898		chr22:47774041-47774041	27	G_unique	x_unique	338592	NM_015381	unique	47265400	47368223	+	outside 3'	intergenic	outside cds (47265400-47368223)	way outside on 3' side (338592 bp)	x_interg		telomeric_region	N	CNV
ind1225	del	chr22:47710265-47710265		chr22:47775408-47775408	13	G_unique	approxcore	339959	NM_015381	approx	47265400	47368223	+	outside 3'	intergenic	outside cds (47265400-47368223)	way outside on 3' side (339959 bp)	x_interg		telomeric_region	N	CNV
ind1226	ins	chr22:47710595-47710609		chr22:47775738-47775752	14	G_unique	x_unique	340289	NM_015381	unique	47265400	47368223	+	outside 3'	intergenic	outside cds (47265400-47368223)	way outside on 3' side (340289 bp)	x_interg		telomeric_region	N	CNV
ind1227	ins	chr22:47717450-47717550		chr22:47782593-47782693	100	G_unique	approxcore	347144	NM_015381	aclust	47265400	47368223	+	outside 3'	intergenic	outside cds (47265400-47368223)	way outside on 3' side (347144 bp)	x_interg		telomeric_region	N	CNV
ind1228	ins	chr22:47717712-47717728		chr22:47782855-47782871	16	G_unique	exactcore	347406	NM_015381	eclust	47265400	47368223	+	outside 3'	intergenic	outside cds (47265400-47368223)	way outside on 3' side (347406 bp)	x_interg		telomeric_region	N	CNV
ind1229	del	chr22:47725546-47725546		chr22:47790689-47790689	47	G_unique	approxcore	355240	NM_015381	approx	47265400	47368223	+	outside 3'	intergenic	outside cds (47265400-47368223)	way outside on 3' side (355240 bp)	x_interg		telomeric_region	N	N
ind1230	del	chr22:47734225-47734225		chr22:47799368-47799368	30	G_unique	approxcore	363919	NM_015381	aclust	47265400	47368223	+	outside 3'	intergenic	outside cds (47265400-47368223)	way outside on 3' side (363919 bp)	x_interg		telomeric_region	N	N
ind1231	del	chr22:47751247-47751247		chr22:47816390-47816390	86	G_unique	approxcore	380941	NM_015381	approx	47265400	47368223	+	outside 3'	intergenic	outside cds (47265400-47368223)	way outside on 3' side (380941 bp)	x_interg		telomeric_region	N	N
ind1232	del	chr22:47758275-47758275		chr22:47823418-47823418	14	G_unique	exactcore	387969	NM_015381	eclust	47265400	47368223	+	outside 3'	intergenic	outside cds (47265400-47368223)	way outside on 3' side (387969 bp)	x_interg		telomeric_region	N	N
ind1233	ins	chr22:47763548-47763747		chr22:47828691-47828890	199	G_unique	approxcore	393242	NM_015381	aclust	47265400	47368223	+	outside 3'	intergenic	outside cds (47265400-47368223)	way outside on 3' side (393242 bp)	x_interg		telomeric_region	N	N
ind1234	ins	chr22:47763901-47764035		chr22:47829044-47829178	134	G_unique	approxcore	393595	NM_015381	aclust	47265400	47368223	+	outside 3'	intergenic	outside cds (47265400-47368223)	way outside on 3' side (393595 bp)	x_interg		telomeric_region	N	N
ind1235	ins	chr22:47769328-47769386		chr22:47834471-47834529	58	G_unique	approxcore	392278	NM_207478	aclust	48166776	48167154	+	outside 5'	intergenic	outside cds (48166776-48167154)	way outside on 5' side (392278 bp)	x_interg		telomeric_region	N	N
ind1236	ins	chr22:47773270-47773289		chr22:47838413-47838432	19	G_unique	approxcore	388375	NM_207478	approx	48166776	48167154	+	outside 5'	intergenic	outside cds (48166776-48167154)	way outside on 5' side (388375 bp)	x_interg		telomeric_region	N	N
ind1237	del	chr22:47775867-47775867		chr22:47841010-47841010	125	G_unique	approxcore	385797	NM_207478	aclust	48166776	48167154	+	outside 5'	intergenic	outside cds (48166776-48167154)	way outside on 5' side (385797 bp)	x_interg		telomeric_region	N	N
ind1238	del	chr22:47775967-47775967		chr22:47841110-47841110	43	Chr_unique	approxcore	385697	NM_207478	aclust	48166776	48167154	+	outside 5'	intergenic	outside cds (48166776-48167154)	way outside on 5' side (385697 bp)	x_interg		telomeric_region	N	N
ind1239	ins	chr22:47775988-47776076		chr22:47841131-47841219	88	G_unique	approxcore	385588	NM_207478	aclust	48166776	48167154	+	outside 5'	intergenic	outside cds (48166776-48167154)	way outside on 5' side (385588 bp)	x_interg		telomeric_region	N	N
ind1240	ins	chr22:47779752-47779795		chr22:47844895-47844938	43	G_unique	approxcore	381869	NM_207478	aclust	48166776	48167154	+	outside 5'	intergenic	outside cds (48166776-48167154)	way outside on 5' side (381869 bp)	x_interg		telomeric_region	N	N
ind1241	del	chr22:47782005-47782005		chr22:47847148-47847148	35	G_unique	approxcore	379659	NM_207478	approx	48166776	48167154	+	outside 5'	intergenic	outside cds (48166776-48167154)	way outside on 5' side (379659 bp)	x_interg		telomeric_region	N	CNV
ind1242	ins	chr22:47783581-47783612		chr22:47848724-47848755	31	Chr_unique	exactcore	378052	NM_207478	eclust	48166776	48167154	+	outside 5'	intergenic	outside cds (48166776-48167154)	way outside on 5' side (378052 bp)	x_interg		telomeric_region	N	CNV
ind1243	del	chr22:47783699-47783699		chr22:47848842-47848842	32	G_unique	approxcore	377965	NM_207478	aclust	48166776	48167154	+	outside 5'	intergenic	outside cds (48166776-48167154)	way outside on 5' side (377965 bp)	x_interg		telomeric_region	N	CNV
ind1244	ins	chr22:47783771-47783807		chr22:47848914-47848950	36	G_unique	approxcore	377857	NM_207478	aclust	48166776	48167154	+	outside 5'	intergenic	outside cds (48166776-48167154)	way outside on 5' side (377857 bp)	x_interg		telomeric_region	N	CNV
ind1245	del	chr22:47799113-47799113		chr22:47864256-47864256	27	G_unique	approxcore	362551	NM_207478	aclust	48166776	48167154	+	outside 5'	intergenic	outside cds (48166776-48167154)	way outside on 5' side (362551 bp)	x_interg		telomeric_region	N	CNV
ind1246	ins	chr22:47806786-47806857		chr22:47871929-47872000	71	G_unique	approxcore	354807	NM_207478	aclust	48166776	48167154	+	outside 5'	intergenic	outside cds (48166776-48167154)	way outside on 5' side (354807 bp)	x_interg		telomeric_region	N	CNV
ind1247!	del	chr22:47810312-47810312		chr22:47875455-47875455	11	G_unique	x_unique	351352	NM_207478	unique	48166776	48167154	+	outside 5'	intergenic	outside cds (48166776-48167154)	way outside on 5' side (351352 bp)	x_interg		telomeric_region	N	N
ind1248	del	chr22:47810727-47810727		chr22:47875870-47875870	40	Chr_unique	approxcore	350937	NM_207478	aclust	48166776	48167154	+	outside 5'	intergenic	outside cds (48166776-48167154)	way outside on 5' side (350937 bp)	x_interg		telomeric_region	N	N
ind1249	del	chr22:47811757-47811757		chr22:47876900-47876900	62	G_unique	approxcore	349907	NM_207478	aclust	48166776	48167154	+	outside 5'	intergenic	outside cds (48166776-48167154)	way outside on 5' side (349907 bp)	x_interg		telomeric_region	N	N
ind1250	del	chr22:47811834-47811834		chr22:47876977-47876977	62	Chr_unique	approxcore	349830	NM_207478	aclust	48166776	48167154	+	outside 5'	intergenic	outside cds (48166776-48167154)	way outside on 5' side (349830 bp)	x_interg		telomeric_region	N	N
ind1251!	del	chr22:47813733-47813733		chr22:47878876-47878876	14	G_unique	x_unique	347931	NM_207478	unique	48166776	48167154	+	outside 5'	intergenic	outside cds (48166776-48167154)	way outside on 5' side (347931 bp)	x_interg		telomeric_region	N	N
ind1252	del	chr22:47817036-47817036		chr22:47882179-47882179	228	Chr_unique	approxcore	344628	NM_207478	aclust	48166776	48167154	+	outside 5'	intergenic	outside cds (48166776-48167154)	way outside on 5' side (344628 bp)	x_interg		telomeric_region	N	N
ind1253	del	chr22:47817087-47817087		chr22:47882230-47882230	78	Chr_unique	approxcore	344577	NM_207478	aclust	48166776	48167154	+	outside 5'	intergenic	outside cds (48166776-48167154)	way outside on 5' side (344577 bp)	x_interg		telomeric_region	N	N
ind1254	del	chr22:47820795-47820795		chr22:47885938-47885938	72	Chr_unique	approxcore	340869	NM_207478	aclust	48166776	48167154	+	outside 5'	intergenic	outside cds (48166776-48167154)	way outside on 5' side (340869 bp)	x_interg		telomeric_region	N	N
ind1255	ins	chr22:47829147-47829178		chr22:47894290-47894321	31	G_unique	approxcore	332486	NM_207478	approx	48166776	48167154	+	outside 5'	intergenic	outside cds (48166776-48167154)	way outside on 5' side (332486 bp)	x_interg		telomeric_region	N	N
ind1256	ins	chr22:47833654-47833690		chr22:47898797-47898833	36	G_unique	exactcore	327974	NM_207478	exact	48166776	48167154	+	outside 5'	intergenic	outside cds (48166776-48167154)	way outside on 5' side (327974 bp)	x_interg		telomeric_region	N	N
ind1257	ins	chr22:47856644-47856726		chr22:47921787-47921869	82	G_unique	approxcore	304938	NM_207478	aclust	48166776	48167154	+	outside 5'	intergenic	outside cds (48166776-48167154)	way outside on 5' side (304938 bp)	x_interg		telomeric_region	N	N
ind1258	del	chr22:47874286-47874286		chr22:47939429-47939429	13	G_unique	x_unique	287378	NM_207478	unique	48166776	48167154	+	outside 5'	intergenic	outside cds (48166776-48167154)	way outside on 5' side (287378 bp)	x_interg		telomeric_region	N	N
ind1259	del	chr22:47885375-47885375		chr22:47950518-47950518	131	Chr_unique	approxcore	276289	NM_207478	aclust	48166776	48167154	+	outside 5'	intergenic	outside cds (48166776-48167154)	way outside on 5' side (276289 bp)	x_interg		telomeric_region	N	N
ind1260	del	chr22:47885472-47885472		chr22:47950615-47950615	60	G_unique	approxcore	276192	NM_207478	aclust	48166776	48167154	+	outside 5'	intergenic	outside cds (48166776-48167154)	way outside on 5' side (276192 bp)	x_interg		telomeric_region	N	N
ind1261	del	chr22:47890326-47890326		chr22:47955469-47955469	116	G_unique	approxcore	271338	NM_207478	aclust	48166776	48167154	+	outside 5'	intergenic	outside cds (48166776-48167154)	way outside on 5' side (271338 bp)	x_interg		telomeric_region	N	N
ind1262	del	chr22:47891910-47891910		chr22:47957053-47957053	858	G_unique	approxcore	269754	NM_207478	approx	48166776	48167154	+	outside 5'	intergenic	outside cds (48166776-48167154)	way outside on 5' side (269754 bp)	x_interg		telomeric_region	N	N
ind1263	ins	chr22:47898178-47898188		chr22:47963321-47963331	10	G_unique	x_unique	263476	NM_207478	unique	48166776	48167154	+	outside 5'	intergenic	outside cds (48166776-48167154)	way outside on 5' side (263476 bp)	x_interg		telomeric_region	N	N
ind1264	del	chr22:47898667-47898667		chr22:47963810-47963810	17	G_unique	approxcore	262997	NM_207478	approx	48166776	48167154	+	outside 5'	intergenic	outside cds (48166776-48167154)	way outside on 5' side (262997 bp)	x_interg		telomeric_region	N	N
ind1265	del	chr22:47917960-47917960		chr22:47983103-47983103	129	G_unique	approxcore	243704	NM_207478	aclust	48166776	48167154	+	outside 5'	intergenic	outside cds (48166776-48167154)	way outside on 5' side (243704 bp)	x_interg		telomeric_region	N	N
ind1266	ins	chr22:47937054-47937079		chr22:48002197-48002222	25	G_unique	x_unique	224585	NM_207478	unique	48166776	48167154	+	outside 5'	intergenic	outside cds (48166776-48167154)	way outside on 5' side (224585 bp)	x_interg		telomeric_region	N	N
ind1267	del	chr22:47963151-47963151		chr22:48028294-48028294	95	Chr_unique	approxcore	198513	NM_207478	aclust	48166776	48167154	+	outside 5'	intergenic	outside cds (48166776-48167154)	way outside on 5' side (198513 bp)	x_interg		telomeric_region	N	N
ind1268	ins	chr22:47963408-47963456		chr22:48028551-48028599	48	G_unique	approxcore	198208	NM_207478	aclust	48166776	48167154	+	outside 5'	intergenic	outside cds (48166776-48167154)	way outside on 5' side (198208 bp)	x_interg		telomeric_region	N	N
ind1269	ins	chr22:47963645-47963693		chr22:48028788-48028836	48	G_unique	approxcore	197971	NM_207478	aclust	48166776	48167154	+	outside 5'	intergenic	outside cds (48166776-48167154)	way outside on 5' side (197971 bp)	x_interg		telomeric_region	N	N
ind1270	ins	chr22:47965162-47965205		chr22:48030305-48030348	43	G_unique	approxcore	196459	NM_207478	aclust	48166776	48167154	+	outside 5'	intergenic	outside cds (48166776-48167154)	way outside on 5' side (196459 bp)	x_interg		telomeric_region	N	N
ind1271	del	chr22:47969124-47969124		chr22:48034267-48034267	17	G_unique	x_unique	192540	NM_207478	unique	48166776	48167154	+	outside 5'	intergenic	outside cds (48166776-48167154)	way outside on 5' side (192540 bp)	x_interg		telomeric_region	N	N
ind1272	ins	chr22:47970196-47970253		chr22:48035339-48035396	57	G_unique	approxcore	191411	NM_207478	approx	48166776	48167154	+	outside 5'	intergenic	outside cds (48166776-48167154)	way outside on 5' side (191411 bp)	x_interg		telomeric_region	N	N
ind1273	ins	chr22:47974651-47974680		chr22:48039794-48039823	29	G_unique	exactcore	186984	NM_207478	exact	48166776	48167154	+	outside 5'	intergenic	outside cds (48166776-48167154)	way outside on 5' side (186984 bp)	x_interg		telomeric_region	N	N
ind1274	del	chr22:47976542-47976542		chr22:48041685-48041685	10	G_unique	x_unique	185122	NM_207478	unique	48166776	48167154	+	outside 5'	intergenic	outside cds (48166776-48167154)	way outside on 5' side (185122 bp)	x_interg		telomeric_region	N	N
ind1275	del	chr22:47979774-47979774		chr22:48044917-48044917	108	Chr_unique	approxcore	181890	NM_207478	aclust	48166776	48167154	+	outside 5'	intergenic	outside cds (48166776-48167154)	way outside on 5' side (181890 bp)	x_interg		telomeric_region	N	N
ind1276	del	chr22:47985286-47985286		chr22:48050429-48050429	46	G_unique	approxcore	176378	NM_207478	aclust	48166776	48167154	+	outside 5'	intergenic	outside cds (48166776-48167154)	way outside on 5' side (176378 bp)	x_interg		telomeric_region	N	N
ind1277	del	chr22:47987225-47987225		chr22:48052368-48052368	23	G_unique	approxcore	174439	NM_207478	approx	48166776	48167154	+	outside 5'	intergenic	outside cds (48166776-48167154)	way outside on 5' side (174439 bp)	x_interg		telomeric_region	N	N
ind1278!!	del	chr22:48004722-48004722		chr22:48069865-48069865	36	G_unique	x_unique	156942	NM_207478	unique	48166776	48167154	+	outside 5'	intergenic	outside cds (48166776-48167154)	way outside on 5' side (156942 bp)	x_interg		telomeric_region	N	N
ind1279	del	chr22:48009671-48009671		chr22:48074814-48074814	15	G_unique	x_unique	151993	NM_207478	unique	48166776	48167154	+	outside 5'	intergenic	outside cds (48166776-48167154)	way outside on 5' side (151993 bp)	x_interg		telomeric_region	N	N
ind1280	ins	chr22:48013278-48013305		chr22:48078421-48078448	27	G_unique	x_unique	148359	NM_207478	unique	48166776	48167154	+	outside 5'	intergenic	outside cds (48166776-48167154)	way outside on 5' side (148359 bp)	x_interg		telomeric_region	N	N
ind1281	ins	chr22:48020556-48020692		chr22:48085699-48085835	136	G_unique	approxcore	140972	NM_207478	aclust	48166776	48167154	+	outside 5'	intergenic	outside cds (48166776-48167154)	way outside on 5' side (140972 bp)	x_interg		telomeric_region	N	N
ind1282	ins	chr22:48020750-48020957		chr22:48085893-48086100	207	Chr_unique	approxcore	140707	NM_207478	aclust	48166776	48167154	+	outside 5'	intergenic	outside cds (48166776-48167154)	way outside on 5' side (140707 bp)	x_interg		telomeric_region	N	N
ind1283	ins	chr22:48025386-48025405		chr22:48090529-48090548	19	G_unique	approxcore	136259	NM_207478	approx	48166776	48167154	+	outside 5'	intergenic	outside cds (48166776-48167154)	way outside on 5' side (136259 bp)	x_interg		telomeric_region	N	N
ind1284	del	chr22:48047515-48047515		chr22:48112658-48112658	65	G_unique	approxcore	114149	NM_207478	approx	48166776	48167154	+	outside 5'	intergenic	outside cds (48166776-48167154)	way outside on 5' side (114149 bp)	x_interg		telomeric_region	N	N
ind1285	del	chr22:48054837-48054837		chr22:48119980-48119980	15	G_unique	approxcore	106827	NM_207478	aclust	48166776	48167154	+	outside 5'	intergenic	outside cds (48166776-48167154)	way outside on 5' side (106827 bp)	x_interg		telomeric_region	N	N
ind1286	del	chr22:48055908-48055908		chr22:48121051-48121051	86	G_unique	approxcore	105756	NM_207478	aclust	48166776	48167154	+	outside 5'	intergenic	outside cds (48166776-48167154)	way outside on 5' side (105756 bp)	x_interg		telomeric_region	N	N
ind1287	del	chr22:48059947-48059947		chr22:48125090-48125090	38	G_unique	approxcore	101717	NM_207478	aclust	48166776	48167154	+	outside 5'	intergenic	outside cds (48166776-48167154)	way outside on 5' side (101717 bp)	x_interg		telomeric_region	N	N
ind1288!	del	chr22:48069103-48069103		chr22:48134246-48134246	17	G_unique	x_unique	92561	NM_207478	unique	48166776	48167154	+	outside 5'	intergenic	outside cds (48166776-48167154)	way outside on 5' side (92561 bp)	x_interg		telomeric_region	N	N
ind1289	ins	chr22:48069116-48069133		chr22:48134259-48134276	17	G_unique	approxcore	92531	NM_207478	approx	48166776	48167154	+	outside 5'	intergenic	outside cds (48166776-48167154)	way outside on 5' side (92531 bp)	x_interg		telomeric_region	N	N
ind1290	ins	chr22:48082301-48082356		chr22:48147444-48147499	55	G_unique	approxcore	79308	NM_207478	aclust	48166776	48167154	+	outside 5'	intergenic	outside cds (48166776-48167154)	way outside on 5' side (79308 bp)	x_interg		telomeric_region	N	N
ind1291	ins	chr22:48082399-48082510		chr22:48147542-48147653	111	G_unique	approxcore	79154	NM_207478	aclust	48166776	48167154	+	outside 5'	intergenic	outside cds (48166776-48167154)	way outside on 5' side (79154 bp)	x_interg		telomeric_region	N	N
ind1292	ins	chr22:48095850-48095875		chr22:48160993-48161018	25	G_unique	x_unique	65789	NM_207478	unique	48166776	48167154	+	outside 5'	intergenic	outside cds (48166776-48167154)	way outside on 5' side (65789 bp)	x_interg		telomeric_region	N	N
ind1293	del	chr22:48097166-48097166		chr22:48162309-48162309	48	G_unique	approxcore	64498	NM_207478	aclust	48166776	48167154	+	outside 5'	intergenic	outside cds (48166776-48167154)	way outside on 5' side (64498 bp)	x_interg		telomeric_region	N	N
ind1294	ins	chr22:48102757-48102794		chr22:48167900-48167937	37	Chr_unique	exactcore	58870	NM_207478	eclust	48166776	48167154	+	outside 5'	intergenic	outside cds (48166776-48167154)	way outside on 5' side (58870 bp)	x_interg		telomeric_region	N	N
ind1295	del	chr22:48128512-48128512		chr22:48193655-48193655	1296	G_unique	approxcore	33152	NM_207478	aclust	48166776	48167154	+	outside 5'	intergenic	outside cds (48166776-48167154)	way outside on 5' side (33152 bp)	x_interg		telomeric_region	N	N
ind1296	ins	chr22:48131137-48131167		chr22:48196280-48196310	30	G_unique	x_unique	30497	NM_207478	unique	48166776	48167154	+	outside 5'	intergenic	outside cds (48166776-48167154)	way outside on 5' side (30497 bp)	x_interg		telomeric_region	N	N
ind1297	ins	chr22:48136318-48136362		chr22:48201461-48201505	44	G_unique	approxcore	25302	NM_207478	approx	48166776	48167154	+	outside 5'	intergenic	outside cds (48166776-48167154)	way outside on 5' side (25302 bp)	x_interg		telomeric_region	N	N
ind1298	del	chr22:48146244-48146244		chr22:48211387-48211387	15	G_unique	x_unique	15420	NM_207478	unique	48166776	48167154	+	outside 5'	upstream	outside cds (48166776-48167154)	near on 5' side (15420 bp)	upstream		telomeric_region	N	N
ind1299	del	chr22:48148372-48148372		chr22:48213515-48213515	46	G_unique	approxcore	13292	NM_207478	approx	48166776	48167154	+	outside 5'	upstream	outside cds (48166776-48167154)	near on 5' side (13292 bp)	upstream		telomeric_region	N	N
ind1300	ins	chr22:48148650-48148682		chr22:48213793-48213825	32	G_unique	approxcore	12982	NM_207478	aclust	48166776	48167154	+	outside 5'	upstream	outside cds (48166776-48167154)	near on 5' side (12982 bp)	upstream		telomeric_region	N	N
ind1301	ins	chr22:48148741-48148758		chr22:48213884-48213901	17	G_unique	approxcore	12906	NM_207478	aclust	48166776	48167154	+	outside 5'	upstream	outside cds (48166776-48167154)	near on 5' side (12906 bp)	upstream		telomeric_region	N	N
ind1302	ins	chr22:48154683-48154693		chr22:48219826-48219836	10	G_unique	x_unique	6971	NM_207478	unique	48166776	48167154	+	outside 5'	upstream	outside cds (48166776-48167154)	near on 5' side (6971 bp)	upstream		telomeric_region	N	N
ind1303	ins	chr22:48158803-48158861		chr22:48223946-48224004	58	G_unique	approxcore	2803	NM_207478	aclust	48166776	48167154	+	outside 5'	upstream	outside cds (48166776-48167154)	near on 5' side (2803 bp)	upstream		telomeric_region	N	N
ind1307	del	chr22:48173081-48173081		chr22:48238224-48238224	31	G_unique	approxcore	3624	NM_207478	approx	48166776	48167154	+	outside 3'	downstream	outside cds (48166776-48167154)	near on 3' side (3624 bp)	downstre		telomeric_region	N	N
ind1308	ins	chr22:48188421-48188513		chr22:48253564-48253656	92	G_unique	approxcore	18964	NM_207478	aclust	48166776	48167154	+	outside 3'	downstream	outside cds (48166776-48167154)	near on 3' side (18964 bp)	downstre		telomeric_region	N	N
ind1309	del	chr22:48188566-48188566		chr22:48253709-48253709	121	Chr_unique	approxcore	19109	NM_207478	aclust	48166776	48167154	+	outside 3'	downstream	outside cds (48166776-48167154)	near on 3' side (19109 bp)	downstre		telomeric_region	N	N
ind1310	del	chr22:48188630-48188630		chr22:48253773-48253773	148	G_unique	approxcore	19173	NM_207478	aclust	48166776	48167154	+	outside 3'	downstream	outside cds (48166776-48167154)	near on 3' side (19173 bp)	downstre		telomeric_region	N	N
ind1311	del	chr22:48196782-48196782		chr22:48261925-48261925	10	G_unique	exactcore	27325	NM_207478	exact	48166776	48167154	+	outside 3'	intergenic	outside cds (48166776-48167154)	way outside on 3' side (27325 bp)	x_interg		telomeric_region	N	N
ind1312	del	chr22:48198204-48198204		chr22:48263347-48263347	37	G_unique	approxcore	28747	NM_207478	approx	48166776	48167154	+	outside 3'	intergenic	outside cds (48166776-48167154)	way outside on 3' side (28747 bp)	x_interg		telomeric_region	N	N
ind1313	del	chr22:48199530-48199530		chr22:48264673-48264673	45	G_unique	approxcore	30073	NM_207478	aclust	48166776	48167154	+	outside 3'	intergenic	outside cds (48166776-48167154)	way outside on 3' side (30073 bp)	x_interg		telomeric_region	N	N
ind1314	ins	chr22:48199550-48199572		chr22:48264693-48264715	22	G_unique	approxcore	30093	NM_207478	aclust	48166776	48167154	+	outside 3'	intergenic	outside cds (48166776-48167154)	way outside on 3' side (30093 bp)	x_interg		telomeric_region	N	N
ind1315	del	chr22:48215674-48215674		chr22:48280817-48280817	54	Chr_unique	approxcore	16951	NM_198851	aclust	48236140	48237466	-	outside 3'	downstream	outside cds (48236140-48237466)	near on 3' side (16951 bp)	downstre		telomeric_region	N	N
ind1316	ins	chr22:48215692-48215746		chr22:48280835-48280889	54	G_unique	approxcore	16879	NM_198851	aclust	48236140	48237466	-	outside 3'	downstream	outside cds (48236140-48237466)	near on 3' side (16879 bp)	downstre		telomeric_region	N	N
ind1317	del	chr22:48215796-48215796		chr22:48280939-48280939	111	G_unique	approxcore	16829	NM_198851	aclust	48236140	48237466	-	outside 3'	downstream	outside cds (48236140-48237466)	near on 3' side (16829 bp)	downstre		telomeric_region	N	N
ind1318	del	chr22:48245097-48245097		chr22:48310240-48310240	25	G_unique	approxcore	7193	NM_198851	aclust	48236140	48237466	-	outside 5'	upstream	outside cds (48236140-48237466)	near on 5' side (7193 bp)	upstream		telomeric_region	N	N
ind1319	ins	chr22:48245718-48245734		chr22:48310861-48310877	16	G_unique	x_unique	7814	NM_198851	unique	48236140	48237466	-	outside 5'	upstream	outside cds (48236140-48237466)	near on 5' side (7814 bp)	upstream		telomeric_region	N	N
ind1320	del	chr22:48248393-48248393		chr22:48313536-48313536	22	G_unique	approxcore	10489	NM_198851	aclust	48236140	48237466	-	outside 5'	upstream	outside cds (48236140-48237466)	near on 5' side (10489 bp)	upstream		telomeric_region	N	N
ind1321	del	chr22:48254099-48254099		chr22:48319242-48319242	17	G_unique	exactcore	16195	NM_198851	eclust	48236140	48237466	-	outside 5'	upstream	outside cds (48236140-48237466)	near on 5' side (16195 bp)	upstream		telomeric_region	N	N
ind1322	del	chr22:48254827-48254827		chr22:48319970-48319970	29	G_unique	approxcore	16923	NM_198851	aclust	48236140	48237466	-	outside 5'	upstream	outside cds (48236140-48237466)	near on 5' side (16923 bp)	upstream		telomeric_region	N	N
ind1323	del	chr22:48261772-48261772		chr22:48326915-48326915	75	G_unique	approxcore	23868	NM_198851	aclust	48236140	48237466	-	outside 5'	upstream	outside cds (48236140-48237466)	near on 5' side (23868 bp)	upstream		telomeric_region	N	N
ind1324	ins	chr22:48269995-48270041		chr22:48335138-48335184	46	G_unique	approxcore	32091	NM_198851	approx	48236140	48237466	-	outside 5'	intergenic	outside cds (48236140-48237466)	way outside on 5' side (32091 bp)	x_interg		telomeric_region	N	N
ind1325	ins	chr22:48273515-48273532		chr22:48338658-48338675	17	G_unique	x_unique	35611	NM_198851	unique	48236140	48237466	-	outside 5'	intergenic	outside cds (48236140-48237466)	way outside on 5' side (35611 bp)	x_interg		telomeric_region	N	N
ind1326	ins	chr22:48273940-48274009		chr22:48339083-48339152	69	G_unique	approxcore	36036	NM_198851	aclust	48236140	48237466	-	outside 5'	intergenic	outside cds (48236140-48237466)	way outside on 5' side (36036 bp)	x_interg		telomeric_region	N	N
ind1327	del	chr22:48276606-48276606		chr22:48341749-48341749	18	G_unique	x_unique	38702	NM_198851	unique	48236140	48237466	-	outside 5'	intergenic	outside cds (48236140-48237466)	way outside on 5' side (38702 bp)	x_interg		telomeric_region	N	N
ind1328	del	chr22:48306092-48306092		chr22:48371235-48371235	25	G_unique	approxcore	68188	NM_198851	aclust	48236140	48237466	-	outside 5'	intergenic	outside cds (48236140-48237466)	way outside on 5' side (68188 bp)	x_interg		telomeric_region	N	N
ind1329	del	chr22:48306422-48306422		chr22:48371565-48371565	28	G_unique	approxcore	68518	NM_198851	aclust	48236140	48237466	-	outside 5'	intergenic	outside cds (48236140-48237466)	way outside on 5' side (68518 bp)	x_interg		telomeric_region	N	N
ind1330	ins	chr22:48306611-48306633		chr22:48371754-48371776	22	G_unique	exactcore	68707	NM_198851	exact	48236140	48237466	-	outside 5'	intergenic	outside cds (48236140-48237466)	way outside on 5' side (68707 bp)	x_interg		telomeric_region	N	N
ind1331	ins	chr22:48308531-48308545		chr22:48373674-48373688	14	G_unique	x_unique	70627	NM_198851	unique	48236140	48237466	-	outside 5'	intergenic	outside cds (48236140-48237466)	way outside on 5' side (70627 bp)	x_interg		telomeric_region	N	N
ind1332	ins	chr22:48347364-48347397		chr22:48412507-48412540	33	G_unique	approxcore	38876	NM_014577	aclust	48387216	48437301	-	outside 3'	intergenic	outside cds (48387216-48437301)	way outside on 3' side (38876 bp)	x_interg		telomeric_region	N	N
ind1333	ins	chr22:48351167-48351202		chr22:48416310-48416345	35	G_unique	approxcore	35071	NM_014577	aclust	48387216	48437301	-	outside 3'	intergenic	outside cds (48387216-48437301)	way outside on 3' side (35071 bp)	x_interg		telomeric_region	N	N
ind1334	ins	chr22:48364590-48364621		chr22:48429733-48429764	31	G_unique	approxcore	21652	NM_014577	aclust	48387216	48437301	-	outside 3'	downstream	outside cds (48387216-48437301)	near on 3' side (21652 bp)	downstre		telomeric_region	N	N
ind1335	del	chr22:48378584-48378584		chr22:48443727-48443727	67	G_unique	approxcore	7689	NM_014577	aclust	48387216	48437301	-	outside 3'	downstream	outside cds (48387216-48437301)	near on 3' side (7689 bp)	downstre		telomeric_region	N	N
ind1336	ins	chr22:48382118-48382189		chr22:48447261-48447332	71	G_unique	approxcore	4084	NM_014577	aclust	48387216	48437301	-	outside 3'	downstream	outside cds (48387216-48437301)	near on 3' side (4084 bp)	downstre		telomeric_region	N	N
ind1356!	ins	chr22:48441851-48441863		chr22:48506994-48507006	12	G_unique	x_unique	4063	NM_014577	unique	48387216	48437301	-	outside 5'	upstream	outside cds (48387216-48437301)	near on 5' side (4063 bp)	upstream		telomeric_region	N	N
ind1375	del	chr22:48635102-48635102		chr22:48700245-48700245	12	G_unique	approxcore	2019	NM_001001694	aclust	48617494	48621647	-	outside 5'	upstream	outside cds (48617494-48621647)	near on 5' side (2019 bp)	upstream		telomeric_region	N	N
ind1376	del	chr22:48646724-48646724		chr22:48711867-48711867	55	G_unique	approxcore	13641	NM_001001694	approx	48617494	48621647	-	outside 5'	upstream	outside cds (48617494-48621647)	near on 5' side (13641 bp)	upstream		telomeric_region	N	N
ind1377	ins	chr22:48646768-48646878		chr22:48711911-48712021	110	G_unique	approxcore	13685	NM_001001694	aclust	48617494	48621647	-	outside 5'	upstream	outside cds (48617494-48621647)	near on 5' side (13685 bp)	upstream		telomeric_region	N	N
ind1378	ins	chr22:48646901-48646956		chr22:48712044-48712099	55	Chr_unique	approxcore	13818	NM_001001694	aclust	48617494	48621647	-	outside 5'	upstream	outside cds (48617494-48621647)	near on 5' side (13818 bp)	upstream		telomeric_region	N	N
ind1379	del	chr22:48650239-48650239		chr22:48715382-48715382	48	G_unique	approxcore	17156	NM_001001694	aclust	48617494	48621647	-	outside 5'	upstream	outside cds (48617494-48621647)	near on 5' side (17156 bp)	upstream		telomeric_region	N	N
ind1380	ins	chr22:48651145-48651396		chr22:48716288-48716539	251	G_unique	approxcore	18062	NM_001001694	aclust	48617494	48621647	-	outside 5'	upstream	outside cds (48617494-48621647)	near on 5' side (18062 bp)	upstream		telomeric_region	N	N
ind1381	ins	chr22:48660550-48660677		chr22:48725693-48725820	127	G_unique	approxcore	19170	NM_139202	aclust	48682039	48705359	-	outside 3'	downstream	outside cds (48682039-48705359)	near on 3' side (19170 bp)	downstre		telomeric_region	N	N
ind1382	del	chr22:48667535-48667535		chr22:48732678-48732678	20	G_unique	x_unique	12312	NM_139202	unique	48682039	48705359	-	outside 3'	downstream	outside cds (48682039-48705359)	near on 3' side (12312 bp)	downstre		telomeric_region	N	N
ind1403	del	chr22:48896595-48896595		chr22:48936265-48936265	2917	G_unique	approxcore	5788	NM_002751	aclust	48885404	48890749	-	outside 5'	upstream	outside cds (48885404-48890749)	near on 5' side (5788 bp)	upstream		telomeric_region	N	CNV
ind1404	ins	chr22:48937991-48938014		chr22:48977661-48977684	23	G_unique	approxcore	4837	NM_014678	approx	48964743	49015082	+	outside 5'	upstream	outside cds (48964743-49015082)	near on 5' side (4837 bp)	upstream		telomeric_region	N	CNV
ind1405	del	chr22:48938037-48938037		chr22:48977707-48977707	23	G_unique	approxcore	4814	NM_014678	aclust	48964743	49015082	+	outside 5'	upstream	outside cds (48964743-49015082)	near on 5' side (4814 bp)	upstream		telomeric_region	N	CNV
ind1419	del	chr22:49166230-49166230		chr22:49222952-49222952	33	G_unique	exactcore	5306	NM_012324	exact	49171653	49181613	+	outside 5'	upstream	outside cds (49171653-49181613)	near on 5' side (5306 bp)	upstream		telomeric_region	N	N
ind1422	ins	chr22:49248232-49248265		chr22:49304954-49304987	33	G_unique	approxcore	49250	NM_000487	aclust	49195978	49198607	-	outside 5'	intergenic	outside cds (49195978-49198607)	way outside on 5' side (49250 bp)	x_interg		telomeric_region	N	CNV
ind1423	del	chr22:49267629-49267629		chr22:49324351-49324351	21	G_unique	x_unique	41423	NM_001097	unique	49309069	49316041	+	outside 5'	intergenic	outside cds (49309069-49316041)	way outside on 5' side (41423 bp)	x_interg		telomeric_region	N	CNV
ind1424	ins	chr22:49273075-49273133		chr22:49329797-49329855	58	G_unique	approxcore	35919	NM_001097	aclust	49309069	49316041	+	outside 5'	intergenic	outside cds (49309069-49316041)	way outside on 5' side (35919 bp)	x_interg		telomeric_region	N	CNV
ind1425	del	chr22:49283368-49283368		chr22:49340090-49340090	24	G_unique	approxcore	25684	NM_001097	aclust	49309069	49316041	+	outside 5'	intergenic	outside cds (49309069-49316041)	way outside on 5' side (25684 bp)	x_interg		telomeric_region	N	CNV
ind1426	ins	chr22:49284813-49284846		chr22:49341535-49341568	33	G_unique	approxcore	24206	NM_001097	aclust	49309069	49316041	+	outside 5'	upstream	outside cds (49309069-49316041)	near on 5' side (24206 bp)	upstream		telomeric_region	N	CNV
ind1427	del	chr22:49285591-49285591		chr22:49342313-49342313	55	G_unique	approxcore	23461	NM_001097	aclust	49309069	49316041	+	outside 5'	upstream	outside cds (49309069-49316041)	near on 5' side (23461 bp)	upstream		telomeric_region	N	CNV
ind1428	ins	chr22:49286453-49286471		chr22:49343175-49343193	18	G_unique	x_unique	22581	NM_001097	unique	49309069	49316041	+	outside 5'	upstream	outside cds (49309069-49316041)	near on 5' side (22581 bp)	upstream		telomeric_region	N	CNV
ind1429	del	chr22:49299488-49299488		chr22:49356210-49356210	44	G_unique	approxcore	9564	NM_001097	aclust	49309069	49316041	+	outside 5'	upstream	outside cds (49309069-49316041)	near on 5' side (9564 bp)	upstream		telomeric_region	N	CNV
ind1	ins	chr22:15953101-15953118		chr22:15958547-15958564	17	G_unique	x_unique	122	NM_014339	unique	15940535	15965264	+	outside 5'	intron	within CDS(15940535-15965264)	within tx (intron)	intron		x_chromosome	N	N
ind10	del	chr22:16044968-16044968		chr22:16050414-16050414	211	G_unique	approxcore	417	NM_177405	aclust	16036926	16055022	-	outside 3'	intron	within CDS(16036926-16055022)	within tx (intron)	intron		x_chromosome	N	N
ind1002	ins	chr22:44759895-44759910		chr22:44818040-44818055	15	G_unique	x_unique	121	NM_005036	unique	44806521	44843518	+	outside 5'	intron	outside cds (44806521-44843518)	within tx (intron)	intron		x_chromosome	N	CNV
ind1003	ins	chr22:44889301-44889312		chr22:44947446-44947457	11	G_unique	x_unique	424	NM_017931	unique	44876177	44896656	+	outside 5'	intron	within CDS(44876177-44896656)	within tx (intron)	intron		x_chromosome	N	N
ind1004	del	chr22:44895882-44895882		chr22:44954027-44954027	13	G_unique	approxcore	590	NM_017931	aclust	44876177	44896656	+	outside 3'	intron	within CDS(44876177-44896656)	within tx (intron)	intron		x_chromosome	N	CNV
ind1005	del	chr22:44937211-44937211		chr22:44995356-44995356	14	G_unique	x_unique	184	NM_016426	unique	44905595	44938268	+	outside 3'	intron	within CDS(44905595-44938268)	within tx (intron)	intron		x_chromosome	N	N
ind1006	ins	chr22:44953085-44953131		chr22:45011230-45011276	46	G_unique	approxcore	1428	NM_018006	approx	44943902	44965144	+	outside 5'	intron	within CDS(44943902-44965144)	within tx (intron)	intron		x_chromosome	N	N
ind1007	del	chr22:44953566-44953566		chr22:45011711-45011711	13	G_unique	approxcore	993	NM_018006	approx	44943902	44965144	+	outside 5'	intron	within CDS(44943902-44965144)	within tx (intron)	intron		x_chromosome	N	N
ind1008	ins	chr22:44956215-44956259		chr22:45014360-45014404	44	G_unique	approxcore	1533	NM_018006	approx	44943902	44965144	+	outside 3'	intron	within CDS(44943902-44965144)	within tx (intron)	intron		x_chromosome	N	N
ind1009	ins	chr22:44956379-44956394		chr22:45014524-45014539	15	G_unique	exactcore	1697	NM_018006	exact	44943902	44965144	+	outside 3'	intron	within CDS(44943902-44965144)	within tx (intron)	intron		x_chromosome	N	N
ind1010	ins	chr22:44961743-44961766		chr22:45019888-45019911	23	G_unique	approxcore	138	NM_018006	aclust	44943902	44965144	+	outside 5'	intron	within CDS(44943902-44965144)	within tx (intron)	intron		x_chromosome	N	N
ind1011	ins	chr22:44962329-44962355		chr22:45020474-45020500	26	G_unique	approxcore	324	NM_018006	approx	44943902	44965144	+	outside 3'	intron	within CDS(44943902-44965144)	within tx (intron)	intron		x_chromosome	N	N
ind1012	ins	chr22:44962836-44963161		chr22:45020981-45021306	325	G_unique	approxcore	420	NM_018006	aclust	44943902	44965144	+	outside 5'	intron	within CDS(44943902-44965144)	within tx (intron)	intron		x_chromosome	N	N
ind1013	del	chr22:44965635-44965635		chr22:45023780-45023780	29	G_unique	approxcore	160	NM_018006	aclust	44943902	44965144	+	outside 3'	terminator	outside cds (44943902-44965144)	very near to 3' side (160 bp)	in genes	terminator	x_chromosome	N	N
ind1014	del	chr22:44980180-44980180		chr22:45038325-45038325	210	G_unique	approxcore	840	NM_014246	aclust	44971315	45145308	-	outside 3'	intron	within CDS(44971315-45145308)	within tx (intron)	intron		x_chromosome	N	CNV
ind1015	del	chr22:45018284-45018284		chr22:45076429-45076429	33	G_unique	approxcore	251	NM_014246	aclust	44971315	45145308	-	outside 3'	intron	within CDS(44971315-45145308)	within tx (intron)	intron		x_chromosome	N	CNV
ind1016!	del	chr22:45018875-45018875		chr22:45077020-45077020	20	G_unique	x_unique	176	NM_014246	unique	44971315	45145308	-	outside 5'	intron	within CDS(44971315-45145308)	within tx (intron)	intron		x_chromosome	N	N
ind1017	ins	chr22:45069649-45069666		chr22:45127794-45127811	17	G_unique	x_unique	2178	NM_014246	unique	44971315	45145308	-	outside 3'	intron	within CDS(44971315-45145308)	within tx (intron)	intron		x_chromosome	N	N
ind1018!	ins	chr22:45115799-45115819		chr22:45173944-45173964	20	G_unique	x_unique	25945	NM_014246	unique	44971315	45145308	-	outside 3'	intron	within CDS(44971315-45145308)	within tx (intron)	intron		x_chromosome	N	N
ind1019	ins	chr22:45118441-45118473		chr22:45176586-45176618	32	G_unique	approxcore	23291	NM_014246	aclust	44971315	45145308	-	outside 3'	intron	within CDS(44971315-45145308)	within tx (intron)	intron		x_chromosome	N	N
ind1020	ins	chr22:45144939-45144960		chr22:45203084-45203105	21	G_unique	approxcore	348	NM_014246	approx	44971315	45145308	-	within	cds-exon	within CDS(44971315-45145308) and Exon	within tx	in genes	coding	x_chromosome	N	N
ind1028	ins	chr22:45295476-45295507		chr22:45353621-45353652	31	G_unique	approxcore	132	NM_022766	approx	45295271	45346286	-	outside 5'	intron	within CDS(45295271-45346286)	within tx (intron)	intron		x_chromosome	N	CNV
ind1029	del	chr22:45317556-45317556		chr22:45375701-45375701	39	G_unique	approxcore	1430	NM_022766	approx	45295271	45346286	-	outside 5'	intron	within CDS(45295271-45346286)	within tx (intron)	intron		x_chromosome	N	CNV
ind1030	del	chr22:45340243-45340243		chr22:45398388-45398388	120	G_unique	approxcore	5901	NM_022766	approx	45295271	45346286	-	outside 3'	intron	within CDS(45295271-45346286)	within tx (intron)	intron		x_chromosome	N	CNV
ind1031	del	chr22:45342778-45342778		chr22:45400923-45400923	113	G_unique	approxcore	3366	NM_022766	approx	45295271	45346286	-	outside 3'	intron	within CDS(45295271-45346286)	within tx (intron)	intron		x_chromosome	N	CNV
ind1032	del	chr22:45345510-45345510		chr22:45403655-45403655	867	G_unique	approxcore	634	NM_022766	aclust	45295271	45346286	-	outside 3'	intron	within CDS(45295271-45346286)	within tx (intron)	intron		x_chromosome	N	CNV
ind1037	ins	chr22:45454891-45454938		chr22:45513036-45513083	47	G_unique	exactcore	31851	NM_014346	exact	45370924	45781510	+	outside 5'	intron	within CDS(45370924-45781510)	within tx (intron)	intron		x_chromosome	N	CNV
ind1038	del	chr22:45466844-45466844		chr22:45524989-45524989	16	G_unique	exactcore	19945	NM_014346	exact	45370924	45781510	+	outside 5'	intron	within CDS(45370924-45781510)	within tx (intron)	intron		x_chromosome	N	N
ind1039	ins	chr22:45467115-45467166		chr22:45525260-45525311	51	Chr_unique	approxcore	19623	NM_014346	aclust	45370924	45781510	+	outside 5'	intron	within CDS(45370924-45781510)	within tx (intron)	intron		x_chromosome	N	N
ind104	ins	chr22:18161088-18161132		chr22:18166534-18166578	44	G_unique	approxcore	2945	NM_053004	aclust	18150785	18183432	-	outside 3'	intron	within CDS(18150785-18183432)	within tx (intron)	intron		x_chromosome	N	CNV
ind1040	ins	chr22:45487317-45487345		chr22:45545462-45545490	28	G_unique	approxcore	457	NM_014346	aclust	45370924	45781510	+	outside 3'	intron	within CDS(45370924-45781510)	within tx (intron)	intron		x_chromosome	N	N
ind1041	del	chr22:45514153-45514153		chr22:45572298-45572298	34	G_unique	x_unique	6057	NM_014346	unique	45370924	45781510	+	outside 5'	intron	within CDS(45370924-45781510)	within tx (intron)	intron		x_chromosome	N	N
ind1042	del	chr22:45532376-45532376		chr22:45590521-45590521	44	G_unique	exactcore	12051	NM_014346	eclust	45370924	45781510	+	outside 3'	intron	within CDS(45370924-45781510)	within tx (intron)	intron		x_chromosome	N	N
ind1043	ins	chr22:45543957-45544017		chr22:45602102-45602162	60	G_unique	approxcore	23632	NM_014346	approx	45370924	45781510	+	outside 3'	intron	within CDS(45370924-45781510)	within tx (intron)	intron		x_chromosome	N	N
ind1044	ins	chr22:45544052-45544112		chr22:45602197-45602257	60	G_unique	approxcore	23727	NM_014346	approx	45370924	45781510	+	outside 3'	intron	within CDS(45370924-45781510)	within tx (intron)	intron		x_chromosome	N	N
ind1045	del	chr22:45560413-45560413		chr22:45618558-45618558	78	G_unique	approxcore	22013	NM_014346	approx	45370924	45781510	+	outside 5'	intron	within CDS(45370924-45781510)	within tx (intron)	intron		x_chromosome	N	N
ind1046	ins	chr22:45569376-45569742		chr22:45627521-45627887	366	G_unique	approxcore	12684	NM_014346	aclust	45370924	45781510	+	outside 5'	intron	within CDS(45370924-45781510)	within tx (intron)	intron		x_chromosome	N	N
ind1047	ins	chr22:45571482-45571515		chr22:45629627-45629660	33	G_unique	approxcore	10911	NM_014346	aclust	45370924	45781510	+	outside 5'	intron	within CDS(45370924-45781510)	within tx (intron)	intron		x_chromosome	N	N
ind1048	del	chr22:45575911-45575911		chr22:45634056-45634056	35	Chr_unique	exactcore	6515	NM_014346	exact	45370924	45781510	+	outside 5'	intron	within CDS(45370924-45781510)	within tx (intron)	intron		x_chromosome	N	N
ind1049	del	chr22:45575969-45575969		chr22:45634114-45634114	34	G_unique	approxcore	6457	NM_014346	approx	45370924	45781510	+	outside 5'	intron	within CDS(45370924-45781510)	within tx (intron)	intron		x_chromosome	N	N
ind105	del	chr22:18170621-18170621		chr22:18176067-18176067	245	G_unique	approxcore	1787	NM_053004	aclust	18150785	18183432	-	outside 5'	intron	within CDS(18150785-18183432)	within tx (intron)	intron		x_chromosome	N	CNV
ind1050	del	chr22:45582604-45582604		chr22:45640749-45640749	53	G_unique	approxcore	68	NM_014346	aclust	45370924	45781510	+	outside 3'	intron	within CDS(45370924-45781510)	within tx (intron)	intron		x_chromosome	N	N
ind1051	ins	chr22:45585602-45585621		chr22:45643747-45643766	19	G_unique	x_unique	3066	NM_014346	unique	45370924	45781510	+	outside 3'	intron	within CDS(45370924-45781510)	within tx (intron)	intron		x_chromosome	N	N
ind1052	del	chr22:45590211-45590211		chr22:45648356-45648356	39	G_unique	approxcore	7675	NM_014346	aclust	45370924	45781510	+	outside 3'	intron	within CDS(45370924-45781510)	within tx (intron)	intron		x_chromosome	N	N
ind1053	ins	chr22:45607151-45607191		chr22:45665296-45665336	40	G_unique	approxcore	1305	NM_014346	approx	45370924	45781510	+	outside 3'	intron	within CDS(45370924-45781510)	within tx (intron)	intron		x_chromosome	N	N
ind1054	ins	chr22:45629313-45629399		chr22:45687458-45687544	86	Chr_unique	approxcore	15808	NM_014346	aclust	45370924	45781510	+	outside 5'	intron	within CDS(45370924-45781510)	within tx (intron)	intron		x_chromosome	N	N
ind1055	del	chr22:45629550-45629550		chr22:45687695-45687695	43	Chr_unique	approxcore	15657	NM_014346	aclust	45370924	45781510	+	outside 5'	intron	within CDS(45370924-45781510)	within tx (intron)	intron		x_chromosome	N	N
ind1056	ins	chr22:45629596-45629639		chr22:45687741-45687784	43	G_unique	approxcore	15568	NM_014346	aclust	45370924	45781510	+	outside 5'	intron	within CDS(45370924-45781510)	within tx (intron)	intron		x_chromosome	N	N
ind1057	del	chr22:45629769-45629769		chr22:45687914-45687914	43	G_unique	approxcore	15438	NM_014346	aclust	45370924	45781510	+	outside 5'	intron	within CDS(45370924-45781510)	within tx (intron)	intron		x_chromosome	N	N
ind1058	ins	chr22:45636573-45636687		chr22:45694718-45694832	114	G_unique	approxcore	8520	NM_014346	aclust	45370924	45781510	+	outside 5'	intron	within CDS(45370924-45781510)	within tx (intron)	intron		x_chromosome	N	N
ind1059	ins	chr22:45637406-45637462		chr22:45695551-45695607	56	Chr_unique	approxcore	7745	NM_014346	aclust	45370924	45781510	+	outside 5'	intron	within CDS(45370924-45781510)	within tx (intron)	intron		x_chromosome	N	N
ind106!	del	chr22:18184996-18184996		chr22:18190442-18190442	18	G_unique	x_unique	1544	NM_053004	unique	18150785	18183432	-	outside 5'	intron	outside cds (18150785-18183432)	within tx (intron)	intron		x_chromosome	N	CNV
ind1060!	del	chr22:45663993-45663993		chr22:45722138-45722138	23	G_unique	x_unique	18658	NM_014346	unique	45370924	45781510	+	outside 3'	intron	within CDS(45370924-45781510)	within tx (intron)	intron		x_chromosome	N	N
ind1061	del	chr22:45664009-45664009		chr22:45722154-45722154	26	G_unique	approxcore	18674	NM_014346	aclust	45370924	45781510	+	outside 3'	intron	within CDS(45370924-45781510)	within tx (intron)	intron		x_chromosome	N	N
ind1062	ins	chr22:45670686-45670731		chr22:45728831-45728876	45	G_unique	approxcore	25351	NM_014346	aclust	45370924	45781510	+	outside 3'	intron	within CDS(45370924-45781510)	within tx (intron)	intron		x_chromosome	N	N
ind1063	del	chr22:45699143-45699143		chr22:45757288-45757288	56	Chr_unique	approxcore	20501	NM_014346	aclust	45370924	45781510	+	outside 5'	intron	within CDS(45370924-45781510)	within tx (intron)	intron		x_chromosome	N	N
ind1064	del	chr22:45705214-45705214		chr22:45763359-45763359	75	G_unique	approxcore	14430	NM_014346	aclust	45370924	45781510	+	outside 5'	intron	within CDS(45370924-45781510)	within tx (intron)	intron		x_chromosome	N	N
ind1065	ins	chr22:45706686-45706788		chr22:45764831-45764933	102	G_unique	approxcore	12856	NM_014346	aclust	45370924	45781510	+	outside 5'	intron	within CDS(45370924-45781510)	within tx (intron)	intron		x_chromosome	N	N
ind1066	del	chr22:45709093-45709093		chr22:45767238-45767238	12	G_unique	x_unique	10551	NM_014346	unique	45370924	45781510	+	outside 5'	intron	within CDS(45370924-45781510)	within tx (intron)	intron		x_chromosome	N	N
ind1067	ins	chr22:45732028-45732047		chr22:45790173-45790192	19	G_unique	exactcore	12288	NM_014346	eclust	45370924	45781510	+	outside 3'	intron	within CDS(45370924-45781510)	within tx (intron)	intron		x_chromosome	N	CNV
ind1068	del	chr22:45740063-45740063		chr22:45798208-45798208	14	G_unique	exactcore	20323	NM_014346	eclust	45370924	45781510	+	outside 3'	intron	within CDS(45370924-45781510)	within tx (intron)	intron		x_chromosome	N	CNV
ind1069	ins	chr22:45743750-45743838		chr22:45801895-45801983	88	G_unique	approxcore	24010	NM_014346	aclust	45370924	45781510	+	outside 3'	intron	within CDS(45370924-45781510)	within tx (intron)	intron		x_chromosome	N	CNV
ind107	del	chr22:18210480-18210480		chr22:18215926-18215926	24	G_unique	x_unique	2258	NM_024627	unique	18213243	18214338	-	within	utr/exon	outside cds (18213243-18214338) and Exon	within tx	in genes	untranslated region	x_chromosome	3'	CNV
ind1070	del	chr22:45751566-45751566		chr22:45809711-45809711	28	G_unique	approxcore	29815	NM_014346	approx	45370924	45781510	+	outside 5'	intron	within CDS(45370924-45781510)	within tx (intron)	intron		x_chromosome	N	CNV
ind1071	ins	chr22:45752464-45752477		chr22:45810609-45810622	13	G_unique	x_unique	28904	NM_014346	unique	45370924	45781510	+	outside 5'	intron	within CDS(45370924-45781510)	within tx (intron)	intron		x_chromosome	N	CNV
ind1072	ins	chr22:45752552-45752688		chr22:45810697-45810833	136	Chr_unique	approxcore	28693	NM_014346	aclust	45370924	45781510	+	outside 5'	intron	within CDS(45370924-45781510)	within tx (intron)	intron		x_chromosome	N	CNV
ind1073	del	chr22:45754040-45754040		chr22:45812185-45812185	66	G_unique	approxcore	27341	NM_014346	aclust	45370924	45781510	+	outside 5'	intron	within CDS(45370924-45781510)	within tx (intron)	intron		x_chromosome	N	CNV
ind1074	ins	chr22:45755406-45755417		chr22:45813551-45813562	11	G_unique	x_unique	25964	NM_014346	unique	45370924	45781510	+	outside 5'	intron	within CDS(45370924-45781510)	within tx (intron)	intron		x_chromosome	N	CNV
ind1075	ins	chr22:45756862-45756903		chr22:45815007-45815048	41	G_unique	approxcore	24478	NM_014346	approx	45370924	45781510	+	outside 5'	intron	within CDS(45370924-45781510)	within tx (intron)	intron		x_chromosome	N	CNV
ind1076	del	chr22:45756898-45756898		chr22:45815043-45815043	45	G_unique	approxcore	24483	NM_014346	aclust	45370924	45781510	+	outside 5'	intron	within CDS(45370924-45781510)	within tx (intron)	intron		x_chromosome	N	CNV
ind1077	ins	chr22:45770508-45770582		chr22:45828653-45828727	74	G_unique	approxcore	10799	NM_014346	aclust	45370924	45781510	+	outside 5'	intron	within CDS(45370924-45781510)	within tx (intron)	intron		x_chromosome	N	CNV
ind1078	ins	chr22:45773404-45773432		chr22:45831549-45831577	28	G_unique	approxcore	7949	NM_014346	aclust	45370924	45781510	+	outside 5'	intron	within CDS(45370924-45781510)	within tx (intron)	intron		x_chromosome	N	CNV
ind1079	del	chr22:45773454-45773454		chr22:45831599-45831599	31	G_unique	approxcore	7927	NM_014346	aclust	45370924	45781510	+	outside 5'	intron	within CDS(45370924-45781510)	within tx (intron)	intron		x_chromosome	N	CNV
ind1080	ins	chr22:45776039-45776129		chr22:45834184-45834274	90	Chr_unique	approxcore	5252	NM_014346	aclust	45370924	45781510	+	outside 5'	intron	within CDS(45370924-45781510)	within tx (intron)	intron		x_chromosome	N	CNV
ind1081	ins	chr22:45776263-45776368		chr22:45834408-45834513	105	Chr_unique	approxcore	5013	NM_014346	aclust	45370924	45781510	+	outside 5'	intron	within CDS(45370924-45781510)	within tx (intron)	intron		x_chromosome	N	CNV
ind1082	ins	chr22:45776762-45776855		chr22:45834907-45835000	93	G_unique	approxcore	4526	NM_014346	aclust	45370924	45781510	+	outside 5'	intron	within CDS(45370924-45781510)	within tx (intron)	intron		x_chromosome	N	CNV
ind1083	ins	chr22:45778520-45778564		chr22:45836665-45836709	44	Chr_unique	approxcore	2817	NM_014346	aclust	45370924	45781510	+	outside 5'	intron	within CDS(45370924-45781510)	within tx (intron)	intron		x_chromosome	N	CNV
ind1084	ins	chr22:45779905-45779954		chr22:45838050-45838099	49	G_unique	approxcore	1427	NM_014346	aclust	45370924	45781510	+	outside 5'	intron	within CDS(45370924-45781510)	within tx (intron)	intron		x_chromosome	N	CNV
ind1085	del	chr22:45781264-45781264		chr22:45839409-45839409	69	G_unique	approxcore	117	NM_014346	aclust	45370924	45781510	+	outside 5'	intron	within CDS(45370924-45781510)	within tx (intron)	intron		x_chromosome	N	CNV
ind1086!	del	chr22:45783274-45783274		chr22:45841419-45841419	22	G_unique	x_unique	1311	NM_014346	unique	45370924	45781510	+	outside 3'	terminator	outside cds (45370924-45781510)	very near to 3' side (1311 bp)	in genes	terminator	x_chromosome	N	CNV
ind1087	del	chr22:45783485-45783485		chr22:45841630-45841630	50	G_unique	approxcore	1522	NM_014346	aclust	45370924	45781510	+	outside 3'	terminator	outside cds (45370924-45781510)	very near to 3' side (1522 bp)	in genes	terminator	x_chromosome	N	CNV
ind109	ins	chr22:18269335-18269372		chr22:18274781-18274818	37	Chr_unique	approxcore	4081	NM_006440	aclust	18239181	18303880	-	outside 3'	intron	within CDS(18239181-18303880)	within tx (intron)	intron		x_chromosome	N	CNV
ind11	del	chr22:16063488-16063488		chr22:16068934-16068934	32	G_unique	approxcore	754	NM_017424	aclust	16036926	16065121	-	outside 5'	intron	within CDS(16036926-16065121)	within tx (intron)	intron		x_chromosome	N	CNV
ind110	ins	chr22:18321606-18321630		chr22:18327052-18327076	24	G_unique	approxcore	1645	NM_000754	aclust	18324603	18330813	+	outside 5'	intron	outside cds (18324603-18330813)	within tx (intron)	intron		x_chromosome	N	CNV
ind111	del	chr22:18321962-18321962		chr22:18327408-18327408	67	G_unique	exactcore	1313	NM_000754	eclust	18324603	18330813	+	outside 5'	intron	outside cds (18324603-18330813)	within tx (intron)	intron		x_chromosome	N	CNV
ind112	ins	chr22:18337515-18337539		chr22:18342961-18342985	24	G_unique	approxcore	223	NM_001670	approx	18333304	18352871	-	outside 3'	intron	within CDS(18333304-18352871)	within tx (intron)	intron		x_chromosome	N	CNV
ind1124	ins	chr22:46227748-46227763		chr22:46285893-46285908	15	G_unique	x_unique	1269	NM_001001693	unique	46233423	46237421	-	outside 3'	terminator	outside cds (46233423-46237421)	very near to 3' side (1269 bp)	in genes	terminator	x_chromosome	N	N
ind1125	del	chr22:46240148-46240148		chr22:46298293-46298293	18	G_unique	x_unique	589	NM_001001693	unique	46233423	46237421	-	outside 5'	promoter	outside cds (46233423-46237421)	very near to 5' side (589 bp)	in genes	promoter	x_chromosome	N	N
ind113!	del	chr22:18361267-18361267		chr22:18366713-18366713	14	G_unique	x_unique	8378	NM_001670	unique	18333304	18352871	-	outside 5'	intron	outside cds (18333304-18352871)	within tx (intron)	intron		x_chromosome	N	CNV
ind114	del	chr22:18370912-18370912		chr22:18376358-18376358	305	G_unique	approxcore	1619	NM_001670	aclust	18333304	18352871	-	outside 3'	intron	outside cds (18333304-18352871)	within tx (intron)	intron		x_chromosome	N	CNV
ind115	del	chr22:18383310-18383310		chr22:18388756-18388756	14	G_unique	exactcore	13	NM_152906	eclust	18398875	18426739	+	within	utr/exon	outside cds (18398875-18426739) and Exon	within tx	in genes	untranslated region	x_chromosome	5'	CNV
ind116	del	chr22:18427394-18427394		chr22:18432840-18432840	39	G_unique	approxcore	607	NM_152906	aclust	18398875	18426739	+	within	utr/exon	outside cds (18398875-18426739) and Exon	within tx	in genes	untranslated region	x_chromosome	3'	CNV
ind117	ins	chr22:18451712-18451723		chr22:18457158-18457169	11	G_unique	x_unique	22	NM_022720	unique	18448040	18472185	+	outside 5'	intron (S/D)	within CDS(18448040-18472185)	within tx (intron)	intron		x_chromosome	N	CNV
ind118	ins	chr22:18453333-18453366		chr22:18458779-18458812	33	G_unique	approxcore	145	NM_022720	aclust	18448040	18472185	+	outside 5'	intron	within CDS(18448040-18472185)	within tx (intron)	intron		x_chromosome	N	CNV
ind119	del	chr22:18470874-18470874		chr22:18476320-18476320	25	G_unique	approxcore	92	NM_022720	approx	18448040	18472185	+	outside 5'	intron	within CDS(18448040-18472185)	within tx (intron)	intron		x_chromosome	N	CNV
ind120	del	chr22:18480898-18480898		chr22:18486344-18486344	11	G_unique	x_unique	191	NM_002882	unique	18479726	18489129	+	outside 5'	intron	within CDS(18479726-18489129)	within tx (intron)	intron		x_chromosome	N	CNV
ind121	del	chr22:18501246-18501246		chr22:18506692-18506692	22	G_unique	exactcore	24	NM_013373	eclust	18494024	18507477	+	outside 5'	intron (S/D)	within CDS(18494024-18507477)	within tx (intron)	intron		x_chromosome	N	CNV
ind122	ins	chr22:18506944-18506976		chr22:18512390-18512422	32	Chr_unique	approxcore	329	NM_013373	aclust	18494024	18507477	+	outside 5'	intron	within CDS(18494024-18507477)	within tx (intron)	intron		x_chromosome	N	CNV
ind131	ins	chr22:18608033-18608082		chr22:18613479-18613528	49	G_unique	approxcore	2846	NM_023004	aclust	18603787	18630169	-	outside 5'	intron	within CDS(18603787-18630169)	within tx (intron)	intron		x_chromosome	N	CNV
ind132	ins	chr22:18617410-18617427		chr22:18622856-18622873	17	G_unique	approxcore	12223	NM_023004	aclust	18603787	18630169	-	outside 5'	intron	within CDS(18603787-18630169)	within tx (intron)	intron		x_chromosome	N	CNV
ind133	del	chr22:18620092-18620092		chr22:18625538-18625538	54	G_unique	approxcore	10055	NM_023004	aclust	18603787	18630169	-	outside 3'	intron	within CDS(18603787-18630169)	within tx (intron)	intron		x_chromosome	N	CNV
ind137	ins	chr22:18678452-18678475		chr22:18683898-18683921	23	G_unique	x_unique	156	NM_033257	unique	18676751	18682065	-	outside 5'	intron	within CDS(18676751-18682065)	within tx (intron)	intron		x_chromosome	N	CNV
ind140	del	chr22:19072110-19072110		chr22:19077556-19077556	10	G_unique	x_unique	921	NM_003426	unique	19079568	19085812	+	outside 5'	promoter	outside cds (19079568-19085812)	very near to 5' side (921 bp)	in genes	promoter	x_chromosome	N	CNV
ind141	del	chr22:19117651-19117651		chr22:19123097-19123097	16	G_unique	approxcore	951	NM_182895	aclust	19104218	19116595	-	outside 5'	promoter	outside cds (19104218-19116595)	very near to 5' side (951 bp)	in genes	promoter	x_chromosome	N	CNV
ind142	ins	chr22:19135862-19135895		chr22:19141308-19141341	33	G_unique	approxcore	753	NM_032775	approx	19120913	19168052	-	outside 3'	intron	within CDS(19120913-19168052)	within tx (intron)	intron		x_chromosome	N	CNV
ind143	del	chr22:19250984-19250984		chr22:19256430-19256430	11	G_unique	exactcore	2969	NM_001003891	eclust	19186519	19265545	+	outside 5'	intron	within CDS(19186519-19265545)	within tx (intron)	intron		x_chromosome	N	CNV
ind144	del	chr22:19261823-19261823		chr22:19267269-19267269	46	G_unique	approxcore	15	NM_001003891	aclust	19186519	19265545	+	outside 3'	intron (S/D)	within CDS(19186519-19265545)	within tx (intron)	intron		x_chromosome	N	CNV
ind145!	ins	chr22:19263311-19263321		chr22:19268757-19268767	10	G_unique	x_unique	45	NM_001003891	unique	19186519	19265545	+	outside 3'	intron	within CDS(19186519-19265545)	within tx (intron)	intron		x_chromosome	N	CNV
ind146	ins	chr22:19265152-19265168		chr22:19270598-19270614	16	G_unique	exactcore	240	NM_001003891	eclust	19186519	19265545	+	outside 5'	intron	within CDS(19186519-19265545)	within tx (intron)	intron		x_chromosome	N	CNV
ind147	ins	chr22:19267734-19267751		chr22:19273180-19273197	17	G_unique	x_unique	1262	NM_001003891	unique	19186519	19265545	+	outside 3'	terminator	outside cds (19186519-19265545)	very near to 3' side (1262 bp)	in genes	terminator	x_chromosome	N	CNV
ind148	del	chr22:19268186-19268186		chr22:19273632-19273632	29	G_unique	approxcore	1714	NM_001003891	approx	19186519	19265545	+	outside 3'	terminator	outside cds (19186519-19265545)	very near to 3' side (1714 bp)	in genes	terminator	x_chromosome	N	CNV
ind151	ins	chr22:19477568-19477604		chr22:19483014-19483050	36	G_unique	approxcore	39	NM_058004	approx	19386888	19517555	-	outside 5'	intron	within CDS(19386888-19517555)	within tx (intron)	intron		x_chromosome	N	CNV
ind152	ins	chr22:19679819-19679829		chr22:19685265-19685275	10	G_unique	x_unique	189	NM_030573	unique	19678722	19680754	-	outside 5'	intron	within CDS(19678722-19680754)	within tx (intron)	intron		x_chromosome	N	CNV
ind153	ins	chr22:19681210-19681229		chr22:19686656-19686675	19	G_unique	approxcore	281	NM_030573	approx	19678722	19680754	-	outside 5'	promoter	outside cds (19678722-19680754)	very near to 5' side (281 bp)	in genes	promoter	x_chromosome	N	CNV
ind154	del	chr22:19682036-19682036		chr22:19687482-19687482	19	G_unique	exactcore	1107	NM_030573	eclust	19678722	19680754	-	outside 5'	promoter	outside cds (19678722-19680754)	very near to 5' side (1107 bp)	in genes	promoter	x_chromosome	N	CNV
ind155	del	chr22:19711861-19711861		chr22:19717307-19717307	30	G_unique	x_unique	465	NM_004173	unique	19707897	19710655	-	outside 5'	promoter	outside cds (19707897-19710655)	very near to 5' side (465 bp)	in genes	promoter	x_chromosome	N	CNV
ind159	del	chr22:20258238-20258238		chr22:20263684-20263684	20	G_unique	approxcore	11624	NM_003347	approx	20246587	20300512	+	outside 3'	intron	within CDS(20246587-20300512)	within tx (intron)	intron		x_chromosome	N	CNV
ind160	del	chr22:20270446-20270446		chr22:20275892-20275892	1055	G_unique	approxcore	1257	NM_003347	aclust	20246587	20300512	+	outside 5'	intron	within CDS(20246587-20300512)	within tx (intron)	intron		x_chromosome	N	CNV
ind161	del	chr22:20273200-20273200		chr22:20278646-20278646	17	G_unique	exactcore	1401	NM_003347	eclust	20246587	20300512	+	outside 3'	intron	within CDS(20246587-20300512)	within tx (intron)	intron		x_chromosome	N	CNV
ind164	del	chr22:20359010-20359010		chr22:20364456-20364456	20	G_unique	approxcore	1131	NM_014337	approx	20344942	20374333	+	outside 5'	intron	within CDS(20344942-20374333)	within tx (intron)	intron		x_chromosome	N	N
ind165	del	chr22:20361439-20361439		chr22:20366885-20366885	39	G_unique	approxcore	70	NM_014337	aclust	20344942	20374333	+	outside 3'	intron	within CDS(20344942-20374333)	within tx (intron)	intron		x_chromosome	N	N
ind166	ins	chr22:20364661-20364675		chr22:20370107-20370121	14	G_unique	x_unique	650	NM_014337	unique	20344942	20374333	+	outside 5'	intron	within CDS(20344942-20374333)	within tx (intron)	intron		x_chromosome	N	N
ind167	ins	chr22:20368526-20368537		chr22:20373972-20373983	11	G_unique	exactcore	834	NM_014337	exact	20344942	20374333	+	outside 3'	intron	within CDS(20344942-20374333)	within tx (intron)	intron		x_chromosome	N	N
ind168	del	chr22:20405144-20405144		chr22:20410590-20410590	15	G_unique	x_unique	9313	NM_013313	unique	20379971	20389587	-	outside 3'	intron	outside cds (20379971-20389587)	within tx (intron)	intron		x_chromosome	N	N
ind170	ins	chr22:20495796-20495812		chr22:20501242-20501258	16	G_unique	approxcore	9107	NM_138957	approx	20448046	20546284	-	outside 5'	intron	within CDS(20448046-20546284)	within tx (intron)	intron		x_chromosome	N	CNV
ind171	ins	chr22:20545937-20545949		chr22:20551383-20551395	12	G_unique	x_unique	216	NM_138957	unique	20448046	20546284	-	outside 3'	intron	within CDS(20448046-20546284)	within tx (intron)	intron		x_chromosome	N	CNV
ind172	ins	chr22:20546694-20546705		chr22:20552140-20552151	11	G_unique	exactcore	170	NM_138957	exact	20448046	20546284	-	outside 5'	promoter	outside cds (20448046-20546284)	very near to 5' side (170 bp)	in genes	promoter	x_chromosome	N	CNV
ind173	ins	chr22:20634074-20634110		chr22:20639520-20639556	36	Chr_unique	approxcore	1847	NM_003935	aclust	20636039	20654635	-	outside 3'	terminator	outside cds (20636039-20654635)	very near to 3' side (1847 bp)	in genes	terminator	x_chromosome	N	CNV
ind174	del	chr22:20651677-20651677		chr22:20657123-20657123	14	G_unique	x_unique	33	NM_003935	unique	20636039	20654635	-	outside 5'	intron	within CDS(20636039-20654635)	within tx (intron)	intron		x_chromosome	N	CNV
ind175	ins	chr22:20661813-20661828		chr22:20667259-20667274	15	G_unique	x_unique	112	NM_003935	unique	20636039	20654635	-	outside 5'	promoter	outside cds (20636039-20654635)	very near to 5' side (112 bp)	in genes	promoter	x_chromosome	N	CNV
ind192	ins	chr22:21214892-21214922		chr22:21220338-21220368	30	G_unique	approxcore	215	NM_206955	aclust	21215042	21223806	-	within	utr/exon	outside cds (21215042-21223806) and Exon	within tx	in genes	untranslated region	x_chromosome	3'	CNV
ind193	del	chr22:21214953-21214953		chr22:21220399-21220399	12	G_unique	approxcore	276	NM_206955	approx	21215042	21223806	-	within	utr/exon	outside cds (21215042-21223806) and Exon	within tx	in genes	untranslated region	x_chromosome	3'	CNV
ind194	ins	chr22:21219232-21219261		chr22:21224678-21224707	29	G_unique	exactcore	1167	NM_206955	eclust	21215042	21223806	-	outside 5'	intron	within CDS(21215042-21223806)	within tx (intron)	intron		x_chromosome	N	CNV
ind2	del	chr22:15959240-15959240		chr22:15964686-15964686	82	Chr_unique	approxcore	219	NM_014339	aclust	15940535	15965264	+	outside 3'	intron	within CDS(15940535-15965264)	within tx (intron)	intron		x_chromosome	N	N
ind219	ins	chr22:21742602-21742643		chr22:21748048-21748089	41	G_unique	approxcore	5292	NM_002073	aclust	21762436	21790172	+	outside 3'	intron	outside cds (21762436-21790172)	within tx (intron)	intron		x_chromosome	N	N
ind220	ins	chr22:21780365-21780384		chr22:21785811-21785830	19	G_unique	approxcore	9443	NM_002073	aclust	21762436	21790172	+	outside 5'	intron	within CDS(21762436-21790172)	within tx (intron)	intron		x_chromosome	N	N
ind221	ins	chr22:21786275-21786289		chr22:21791721-21791735	14	G_unique	approxcore	3538	NM_002073	aclust	21762436	21790172	+	outside 5'	intron	within CDS(21762436-21790172)	within tx (intron)	intron		x_chromosome	N	N
ind222	del	chr22:21792315-21792315		chr22:21797761-21797761	36	G_unique	approxcore	540	NM_002073	approx	21762436	21790172	+	outside 3'	terminator	outside cds (21762436-21790172)	very near to 3' side (540 bp)	in genes	terminator	x_chromosome	N	N
ind224	ins	chr22:21819555-21819565		chr22:21825001-21825011	10	G_unique	exactcore	208	NM_004914	eclust	21812106	21828305	+	outside 5'	intron	within CDS(21812106-21828305)	within tx (intron)	intron		x_chromosome	N	N
ind225	ins	chr22:21826284-21826305		chr22:21831730-21831751	21	G_unique	approxcore	290	NM_004914	approx	21812106	21828305	+	outside 3'	intron	within CDS(21812106-21828305)	within tx (intron)	intron		x_chromosome	N	N
ind226!	ins	chr22:21849008-21849024		chr22:21854454-21854470	16	G_unique	x_unique	28	NM_021574	unique	21847701	21982263	+	outside 3'	intron	within CDS(21847701-21982263)	within tx (intron)	intron		x_chromosome	N	N
ind227	ins	chr22:21884557-21884573		chr22:21890003-21890019	16	G_unique	approxcore	35577	NM_021574	aclust	21847701	21982263	+	outside 3'	intron	within CDS(21847701-21982263)	within tx (intron)	intron		x_chromosome	N	N
ind228	del	chr22:21887332-21887332		chr22:21892778-21892778	31	G_unique	exactcore	33207	NM_021574	eclust	21847701	21982263	+	outside 5'	intron	within CDS(21847701-21982263)	within tx (intron)	intron		x_chromosome	N	N
ind229	del	chr22:21887675-21887675		chr22:21893121-21893121	316	G_unique	approxcore	32864	NM_021574	aclust	21847701	21982263	+	outside 5'	intron	within CDS(21847701-21982263)	within tx (intron)	intron		x_chromosome	N	N
ind230	ins	chr22:21979248-21979307		chr22:21984694-21984753	59	Chr_unique	approxcore	320	NM_021574	aclust	21847701	21982263	+	outside 5'	intron	within CDS(21847701-21982263)	within tx (intron)	intron		x_chromosome	N	CNV
ind231!	ins	chr22:21981459-21981477		chr22:21986905-21986923	18	G_unique	x_unique	4	NM_021574	unique	21847701	21982263	+	outside 3'	intron (S/D)	within CDS(21847701-21982263)	within tx (intron)	intron		x_chromosome	N	CNV
ind233	ins	chr22:22064490-22064506		chr22:22069936-22069952	16	G_unique	approxcore	1994	NM_152509	approx	22066544	22067048	-	outside 3'	intron	outside cds (22066544-22067048)	within tx (intron)	intron		x_chromosome	N	CNV
ind241	ins	chr22:22246091-22246104		chr22:22251537-22251550	13	G_unique	exactcore	621	NM_020070	eclust	22240006	22246931	-	outside 3'	intron	within CDS(22240006-22246931)	within tx (intron)	intron		x_chromosome	N	CNV
ind246	del	chr22:22456263-22456263		chr22:22461709-22461709	208	G_unique	approxcore	2233	NM_003073	aclust	22453910	22500921	+	outside 5'	intron	within CDS(22453910-22500921)	within tx (intron)	intron		x_chromosome	N	N
ind247!	del	chr22:22487450-22487450		chr22:22492896-22492896	14	G_unique	x_unique	3773	NM_003073	unique	22453910	22500921	+	outside 3'	intron	within CDS(22453910-22500921)	within tx (intron)	intron		x_chromosome	N	N
ind248	del	chr22:22506730-22506730		chr22:22512176-22512176	10	G_unique	x_unique	975	NM_198440	unique	22503800	22505728	-	outside 5'	promoter	outside cds (22503800-22505728)	very near to 5' side (975 bp)	in genes	promoter	x_chromosome	N	N
ind249	del	chr22:22524370-22524370		chr22:22529816-22529816	25	G_unique	approxcore	98	NM_030807	approx	22524230	22551590	+	outside 3'	intron	within CDS(22524230-22551590)	within tx (intron)	intron		x_chromosome	N	N
ind255	ins	chr22:22637095-22637131		chr22:22642541-22642577	36	G_unique	approxcore	983	NM_001355	aclust	22638293	22641157	-	outside 3'	terminator	outside cds (22638293-22641157)	very near to 3' side (983 bp)	in genes	terminator	x_chromosome	N	CNV
ind256	ins	chr22:22637578-22637588		chr22:22643024-22643034	10	G_unique	x_unique	526	NM_001355	unique	22638293	22641157	-	outside 3'	terminator	outside cds (22638293-22641157)	very near to 3' side (526 bp)	in genes	terminator	x_chromosome	N	CNV
ind257	del	chr22:22638015-22638015		chr22:22643461-22643461	28	G_unique	x_unique	99	NM_001355	unique	22638293	22641157	-	outside 3'	terminator	outside cds (22638293-22641157)	very near to 3' side (99 bp)	in genes	terminator	x_chromosome	N	CNV
ind258	del	chr22:22650371-22650371		chr22:22655817-22655817	298	G_unique	approxcore	230	NM_000854	aclust	22646942	22650351	+	within	utr/exon	outside cds (22646942-22650351) and Exon	within tx	in genes	untranslated region	x_chromosome	3'	CNV
ind26	del	chr22:16417583-16417583		chr22:16423029-16423029	12	G_unique	x_unique	153	NM_031481	unique	16437264	16447556	+	outside 5'	promoter	outside cds (16437264-16447556)	very near to 5' side (153 bp)	in genes	promoter	x_chromosome	N	CNV
ind260	del	chr22:22787817-22787817		chr22:22793263-22793263	47	G_unique	exactcore	131	NM_012295	exact	22756519	22898718	+	outside 3'	intron	within CDS(22756519-22898718)	within tx (intron)	intron		x_chromosome	N	CNV
ind261	del	chr22:22824796-22824796		chr22:22830242-22830242	22	G_unique	approxcore	6087	NM_012295	approx	22756519	22898718	+	outside 3'	intron	within CDS(22756519-22898718)	within tx (intron)	intron		x_chromosome	N	CNV
ind262	del	chr22:22841819-22841819		chr22:22847265-22847265	15	G_unique	exactcore	1600	NM_012295	exact	22756519	22898718	+	outside 3'	intron	within CDS(22756519-22898718)	within tx (intron)	intron		x_chromosome	N	CNV
ind263	ins	chr22:22875508-22875531		chr22:22880954-22880977	23	G_unique	approxcore	9390	NM_012295	aclust	22756519	22898718	+	outside 5'	intron	within CDS(22756519-22898718)	within tx (intron)	intron		x_chromosome	N	CNV
ind264	del	chr22:22887103-22887103		chr22:22892549-22892549	10	G_unique	x_unique	57	NM_012295	unique	22756519	22898718	+	outside 5'	intron	within CDS(22756519-22898718)	within tx (intron)	intron		x_chromosome	N	CNV
ind265!	del	chr22:22908398-22908398		chr22:22913844-22913844	14	G_unique	x_unique	33	NM_019601	unique	22902041	22908958	+	outside 3'	intron	within CDS(22902041-22908958)	within tx (intron)	intron		x_chromosome	N	CNV
ind266	ins	chr22:22964592-22964606		chr22:22970038-22970052	14	Chr_mltpl	x_unique	468	NM_004121	unique	22940491	22965247	-	outside 3'	intron	within CDS(22940491-22965247)	within tx (intron)	intron		x_chromosome	N	CNV
ind267	ins	chr22:23020180-23020225		chr22:23025626-23025671	45	G_unique	approxcore	2491	NM_015330	aclust	23022753	23135145	+	outside 5'	intron	outside cds (23022753-23135145)	within tx (intron)	intron		x_chromosome	N	CNV
ind268	del	chr22:23139754-23139754		chr22:23145200-23145200	29	G_unique	approxcore	1979	NM_015330	aclust	23022753	23135145	+	outside 3'	terminator	outside cds (23022753-23135145)	very near to 3' side (1979 bp)	in genes	terminator	x_chromosome	N	N
ind269	del	chr22:23155258-23155258		chr22:23160704-23160704	10	G_unique	x_unique	1000	NM_000675	unique	23153926	23162011	+	outside 3'	intron	within CDS(23153926-23162011)	within tx (intron)	intron		x_chromosome	N	N
ind27	ins	chr22:16447311-16447325		chr22:16452757-16452771	14	G_unique	x_unique	89	NM_031481	unique	16437264	16447556	+	outside 5'	intron	within CDS(16437264-16447556)	within tx (intron)	intron		x_chromosome	N	CNV
ind270	ins	chr22:23240796-23240841		chr22:23246242-23246287	45	G_unique	exactcore	67	NM_016327	eclust	23215925	23246316	+	outside 5'	intron	within CDS(23215925-23246316)	within tx (intron)	intron		x_chromosome	N	CNV
ind271	ins	chr22:23244335-23244371		chr22:23249781-23249817	36	G_unique	approxcore	40	NM_016327	approx	23215925	23246316	+	outside 3'	intron	within CDS(23215925-23246316)	within tx (intron)	intron		x_chromosome	N	CNV
ind272	ins	chr22:23262604-23262633		chr22:23268050-23268079	29	G_unique	approxcore	989	NM_031444	aclust	23263527	23275513	-	within	utr/exon	outside cds (23263527-23275513) and Exon	within tx	in genes	untranslated region	x_chromosome	3'	CNV
ind273	del	chr22:23268674-23268674		chr22:23274120-23274120	83	G_unique	approxcore	79	NM_031444	aclust	23263527	23275513	-	outside 5'	intron	within CDS(23263527-23275513)	within tx (intron)	intron		x_chromosome	N	CNV
ind274	del	chr22:23273921-23273921		chr22:23279367-23279367	23	G_unique	approxcore	1549	NM_031444	approx	23263527	23275513	-	outside 3'	intron	within CDS(23263527-23275513)	within tx (intron)	intron		x_chromosome	N	CNV
ind275	del	chr22:23276749-23276749		chr22:23282195-23282195	42	G_unique	approxcore	156	NM_004175	approx	23278196	23292499	+	outside 3'	intron	outside cds (23278196-23292499)	within tx (intron)	intron		x_chromosome	N	CNV
ind276	del	chr22:23284722-23284722		chr22:23290168-23290168	12	G_unique	exactcore	3783	NM_004175	exact	23278196	23292499	+	outside 5'	intron	within CDS(23278196-23292499)	within tx (intron)	intron		x_chromosome	N	CNV
ind277	ins	chr22:23284834-23284845		chr22:23290280-23290291	11	G_unique	x_unique	3660	NM_004175	unique	23278196	23292499	+	outside 5'	intron	within CDS(23278196-23292499)	within tx (intron)	intron		x_chromosome	N	CNV
ind278	ins	chr22:23302712-23302734		chr22:23308158-23308180	22	G_unique	exactcore	1537	NM_013430	exact	23331602	23349360	+	outside 5'	promoter	outside cds (23331602-23349360)	very near to 5' side (1537 bp)	in genes	promoter	x_chromosome	N	CNV
ind279	ins	chr22:23305557-23305571		chr22:23311003-23311017	14	G_unique	approxcore	585	NM_207644	approx	23313101	23313560	-	outside 3'	terminator	outside cds (23313101-23313560)	very near to 3' side (585 bp)	in genes	terminator	x_chromosome	N	CNV
ind28	del	chr22:16449238-16449238		chr22:16454684-16454684	17	G_unique	approxcore	240	NM_001696	aclust	16449993	16485955	-	outside 3'	terminator	outside cds (16449993-16485955)	very near to 3' side (240 bp)	in genes	terminator	x_chromosome	N	CNV
ind285	ins	chr22:24300775-24300795		chr22:24306221-24306241	20	G_unique	x_unique	15101	NM_005160	unique	24285561	24442971	+	outside 3'	intron	within CDS(24285561-24442971)	within tx (intron)	intron		x_chromosome	N	CNV
ind286	del	chr22:24351552-24351552		chr22:24356998-24356998	25	G_unique	exactcore	13560	NM_005160	eclust	24285561	24442971	+	outside 5'	intron	within CDS(24285561-24442971)	within tx (intron)	intron		x_chromosome	N	CNV
ind287	ins	chr22:24396662-24396700		chr22:24402108-24402146	38	G_unique	approxcore	1613	NM_005160	approx	24285561	24442971	+	outside 3'	intron	within CDS(24285561-24442971)	within tx (intron)	intron		x_chromosome	N	CNV
ind288	ins	chr22:24528571-24528581		chr22:24534017-24534027	10	G_unique	exactcore	9953	NM_032608	eclust	24481613	24748198	+	outside 3'	intron	within CDS(24481613-24748198)	within tx (intron)	intron		x_chromosome	N	N
ind289	del	chr22:24620342-24620342		chr22:24625788-24625788	40	G_unique	approxcore	1360	NM_032608	approx	24481613	24748198	+	outside 3'	intron	within CDS(24481613-24748198)	within tx (intron)	intron		x_chromosome	N	N
ind29	ins	chr22:16477862-16477886		chr22:16483308-16483332	24	G_unique	exactcore	1016	NM_001696	eclust	16449993	16485955	-	outside 5'	intron	within CDS(16449993-16485955)	within tx (intron)	intron		x_chromosome	N	CNV
ind290	del	chr22:24638236-24638236		chr22:24643682-24643682	15	G_unique	approxcore	3541	NM_032608	approx	24481613	24748198	+	outside 5'	intron	within CDS(24481613-24748198)	within tx (intron)	intron		x_chromosome	N	N
ind291	ins	chr22:24646007-24646022		chr22:24651453-24651468	15	G_unique	x_unique	4077	NM_032608	unique	24481613	24748198	+	outside 3'	intron	within CDS(24481613-24748198)	within tx (intron)	intron		x_chromosome	N	N
ind292	ins	chr22:24672700-24672712		chr22:24678146-24678158	12	G_unique	x_unique	93	NM_032608	unique	24481613	24748198	+	outside 5'	intron	within CDS(24481613-24748198)	within tx (intron)	intron		x_chromosome	N	N
ind293	del	chr22:24685604-24685604		chr22:24691050-24691050	442	G_unique	approxcore	9720	NM_032608	aclust	24481613	24748198	+	outside 3'	intron	within CDS(24481613-24748198)	within tx (intron)	intron		x_chromosome	N	N
ind298	del	chr22:24919806-24919806		chr22:24925252-24925252	74	G_unique	approxcore	29523	NM_021115	approx	24890189	25100815	+	outside 3'	intron	within CDS(24890189-25100815)	within tx (intron)	intron		x_chromosome	N	CNV
ind299	ins	chr22:24948787-24948831		chr22:24954233-24954277	44	G_unique	approxcore	58504	NM_021115	approx	24890189	25100815	+	outside 3'	intron	within CDS(24890189-25100815)	within tx (intron)	intron		x_chromosome	N	CNV
ind30	del	chr22:16544511-16544511		chr22:16549957-16549957	210	G_unique	approxcore	1794	NM_015367	approx	16513031	16584854	+	outside 5'	intron	within CDS(16513031-16584854)	within tx (intron)	intron		x_chromosome	N	N
ind300	del	chr22:24955477-24955477		chr22:24960923-24960923	35	G_unique	approxcore	57448	NM_021115	approx	24890189	25100815	+	outside 5'	intron	within CDS(24890189-25100815)	within tx (intron)	intron		x_chromosome	N	CNV
ind301	del	chr22:24991136-24991136		chr22:24996582-24996582	13	G_unique	x_unique	21789	NM_021115	unique	24890189	25100815	+	outside 5'	intron	within CDS(24890189-25100815)	within tx (intron)	intron		x_chromosome	N	CNV
ind302	del	chr22:24998671-24998671		chr22:25004117-25004117	13	G_unique	x_unique	14254	NM_021115	unique	24890189	25100815	+	outside 5'	intron	within CDS(24890189-25100815)	within tx (intron)	intron		x_chromosome	N	CNV
ind303	ins	chr22:25030556-25030634		chr22:25036002-25036080	78	G_unique	approxcore	555	NM_021115	approx	24890189	25100815	+	outside 5'	intron	within CDS(24890189-25100815)	within tx (intron)	intron		x_chromosome	N	N
ind304	ins	chr22:25074330-25074433		chr22:25079776-25079879	103	Chr_unique	approxcore	2567	NM_021115	aclust	24890189	25100815	+	outside 3'	intron	within CDS(24890189-25100815)	within tx (intron)	intron		x_chromosome	N	N
ind305	del	chr22:25153819-25153819		chr22:25159265-25159265	20	G_unique	x_unique	92	NM_020437	unique	25154213	25163726	+	outside 5'	intron	outside cds (25154213-25163726)	within tx (intron)	intron		x_chromosome	N	N
ind306	ins	chr22:25157621-25157634		chr22:25163067-25163080	13	G_unique	x_unique	2600	NM_020437	unique	25154213	25163726	+	outside 3'	intron	within CDS(25154213-25163726)	within tx (intron)	intron		x_chromosome	N	N
ind307	del	chr22:25158085-25158085		chr22:25163531-25163531	11	G_unique	exactcore	3064	NM_020437	exact	25154213	25163726	+	outside 3'	intron	within CDS(25154213-25163726)	within tx (intron)	intron		x_chromosome	N	N
ind308	ins	chr22:25185506-25185525		chr22:25190952-25190971	19	G_unique	approxcore	160	NM_152843	aclust	25172794	25202282	-	outside 5'	intron	within CDS(25172794-25202282)	within tx (intron)	intron		x_chromosome	N	N
ind309	del	chr22:25211913-25211913		chr22:25217359-25217359	18	G_unique	exactcore	169	NM_012143	exact	25212532	25230792	-	within	utr/exon	outside cds (25212532-25230792) and Exon	within tx	in genes	untranslated region	x_chromosome	3'	N
ind31	del	chr22:16586263-16586263		chr22:16591709-16591709	33	Chr_unique	approxcore	278	NM_015367	approx	16513031	16584854	+	within	utr/exon	outside cds (16513031-16584854) and Exon	within tx	in genes	untranslated region	x_chromosome	3'	N
ind310	ins	chr22:25259760-25259776		chr22:25265206-25265222	16	G_unique	exactcore	1532	NM_003595	eclust	25248740	25262150	-	outside 3'	intron	within CDS(25248740-25262150)	within tx (intron)	intron		x_chromosome	N	CNV
ind311	ins	chr22:25304606-25304631		chr22:25310052-25310077	25	G_unique	approxcore	5939	NM_003595	aclust	25248740	25262150	-	outside 3'	intron	outside cds (25248740-25262150)	within tx (intron)	intron		x_chromosome	N	CNV
ind313	ins	chr22:25342789-25342806		chr22:25348235-25348252	17	G_unique	x_unique	285	NM_001886	unique	25343114	25351005	+	outside 3'	intron	outside cds (25343114-25351005)	within tx (intron)	intron		x_chromosome	N	CNV
ind314	ins	chr22:25344860-25344925		chr22:25350306-25350371	65	G_unique	approxcore	990	NM_001886	aclust	25343114	25351005	+	outside 3'	intron	within CDS(25343114-25351005)	within tx (intron)	intron		x_chromosome	N	CNV
ind32	ins	chr22:16587952-16587974		chr22:16593398-16593420	22	G_unique	x_unique	1411	NM_015367	unique	16513031	16584854	+	outside 3'	terminator	outside cds (16513031-16584854)	very near to 3' side (1411 bp)	in genes	terminator	x_chromosome	N	N
ind33	ins	chr22:16611289-16611328		chr22:16616735-16616774	39	Chr_unique	approxcore	3795	NM_001196	aclust	16592899	16607436	-	outside 5'	intron	outside cds (16592899-16607436)	within tx (intron)	intron		x_chromosome	N	CNV
ind34	del	chr22:16611550-16611550		chr22:16616996-16616996	39	Chr_unique	approxcore	4056	NM_001196	aclust	16592899	16607436	-	outside 5'	intron	outside cds (16592899-16607436)	within tx (intron)	intron		x_chromosome	N	CNV
ind35	del	chr22:16622524-16622524		chr22:16627970-16627970	46	G_unique	approxcore	8405	NM_197966	aclust	16592899	16631009	-	outside 3'	intron	within CDS(16592899-16631009)	within tx (intron)	intron		x_chromosome	N	CNV
ind357	ins	chr22:26467197-26467207		chr22:26472643-26472653	10	G_unique	x_unique	1612	NM_002430	unique	26471456	26521085	-	outside 3'	terminator	outside cds (26471456-26521085)	very near to 3' side (1612 bp)	in genes	terminator	x_chromosome	N	N
ind358	del	chr22:26470510-26470510		chr22:26475956-26475956	20	G_unique	x_unique	1128	NM_002430	unique	26471456	26521085	-	within	utr/exon	outside cds (26471456-26521085) and Exon	within tx	in genes	untranslated region	x_chromosome	3'	N
ind359	del	chr22:26477130-26477130		chr22:26482576-26482576	15	G_unique	approxcore	5492	NM_002430	aclust	26471456	26521085	-	outside 5'	intron	within CDS(26471456-26521085)	within tx (intron)	intron		x_chromosome	N	N
ind361!	del	chr22:26602541-26602541		chr22:26607987-26607987	16	G_unique	x_unique	8184	NM_012399	unique	26575433	26639733	-	outside 5'	intron	within CDS(26575433-26639733)	within tx (intron)	intron		x_chromosome	N	N
ind362!	ins	chr22:26700301-26700312		chr22:26705747-26705758	11	G_unique	x_unique	1497	NM_015281	unique	26702762	26816816	-	outside 3'	terminator	outside cds (26702762-26816816)	very near to 3' side (1497 bp)	in genes	terminator	x_chromosome	N	N
ind363	del	chr22:26722211-26722211		chr22:26727657-26727657	22	G_unique	approxcore	116	NM_015281	aclust	26702762	26816816	-	outside 5'	intron	within CDS(26702762-26816816)	within tx (intron)	intron		x_chromosome	N	N
ind364	ins	chr22:26727891-26727908		chr22:26733337-26733354	17	G_unique	approxcore	5796	NM_015281	aclust	26702762	26816816	-	outside 5'	intron	within CDS(26702762-26816816)	within tx (intron)	intron		x_chromosome	N	N
ind365	ins	chr22:26734302-26734348		chr22:26739748-26739794	46	G_unique	approxcore	441	NM_015281	aclust	26702762	26816816	-	outside 3'	intron	within CDS(26702762-26816816)	within tx (intron)	intron		x_chromosome	N	N
ind366	ins	chr22:26741094-26741115		chr22:26746540-26746561	21	G_unique	approxcore	6160	NM_015281	approx	26702762	26816816	-	outside 5'	intron	within CDS(26702762-26816816)	within tx (intron)	intron		x_chromosome	N	N
ind367	ins	chr22:26741966-26741991		chr22:26747412-26747437	25	G_unique	x_unique	7032	NM_015281	unique	26702762	26816816	-	outside 5'	intron	within CDS(26702762-26816816)	within tx (intron)	intron		x_chromosome	N	N
ind368	ins	chr22:26767265-26767309		chr22:26772711-26772755	44	G_unique	approxcore	16357	NM_015281	aclust	26702762	26816816	-	outside 5'	intron	within CDS(26702762-26816816)	within tx (intron)	intron		x_chromosome	N	N
ind369	ins	chr22:26768645-26768669		chr22:26774091-26774115	24	G_unique	exactcore	17737	NM_015281	exact	26702762	26816816	-	outside 5'	intron	within CDS(26702762-26816816)	within tx (intron)	intron		x_chromosome	N	N
ind370	ins	chr22:26782965-26782975		chr22:26788411-26788421	10	G_unique	exactcore	31646	NM_015281	eclust	26702762	26816816	-	outside 3'	intron	within CDS(26702762-26816816)	within tx (intron)	intron		x_chromosome	N	N
ind371	ins	chr22:26796269-26796287		chr22:26801715-26801733	18	G_unique	x_unique	18334	NM_015281	unique	26702762	26816816	-	outside 3'	intron	within CDS(26702762-26816816)	within tx (intron)	intron		x_chromosome	N	N
ind372	del	chr22:26811592-26811592		chr22:26817038-26817038	10	G_unique	x_unique	3029	NM_015281	unique	26702762	26816816	-	outside 3'	intron	within CDS(26702762-26816816)	within tx (intron)	intron		x_chromosome	N	N
ind388	ins	chr22:27421748-27421758		chr22:27427194-27427204	10	G_unique	exactcore	1269	NM_007194	exact	27408438	27455263	-	outside 5'	intron	within CDS(27408438-27455263)	within tx (intron)	intron		x_chromosome	N	CNV
ind39	ins	chr22:16703881-16703891		chr22:16709327-16709337	10	G_unique	x_unique	4544	NM_020793	unique	16699095	16764132	-	outside 5'	intron	within CDS(16699095-16764132)	within tx (intron)	intron		x_chromosome	N	CNV
ind391	ins	chr22:27796170-27796191		chr22:27801616-27801637	21	G_unique	x_unique	2401	NM_032045	unique	27793672	27887648	+	outside 3'	intron	within CDS(27793672-27887648)	within tx (intron)	intron		x_chromosome	N	N
ind392	del	chr22:27802635-27802635		chr22:27808081-27808081	26	G_unique	approxcore	8866	NM_032045	aclust	27793672	27887648	+	outside 3'	intron	within CDS(27793672-27887648)	within tx (intron)	intron		x_chromosome	N	N
ind393!	del	chr22:27822820-27822820		chr22:27828266-27828266	42	G_unique	x_unique	3325	NM_032045	unique	27793672	27887648	+	outside 3'	intron	within CDS(27793672-27887648)	within tx (intron)	intron		x_chromosome	N	N
ind394	del	chr22:27857750-27857750		chr22:27863196-27863196	20	G_unique	approxcore	133	NM_032045	approx	27793672	27887648	+	outside 5'	intron	within CDS(27793672-27887648)	within tx (intron)	intron		x_chromosome	N	N
ind395	ins	chr22:27877107-27877124		chr22:27882553-27882570	17	G_unique	exactcore	10461	NM_032045	exact	27793672	27887648	+	outside 5'	intron	within CDS(27793672-27887648)	within tx (intron)	intron		x_chromosome	N	CNV
ind396	del	chr22:27878728-27878728		chr22:27884174-27884174	12	G_unique	approxcore	8857	NM_032045	approx	27793672	27887648	+	outside 5'	intron	within CDS(27793672-27887648)	within tx (intron)	intron		x_chromosome	N	CNV
ind397	ins	chr22:27926860-27926891		chr22:27932306-27932337	31	G_unique	approxcore	178	NM_133455	aclust	27926581	27979487	+	outside 3'	intron	within CDS(27926581-27979487)	within tx (intron)	intron		x_chromosome	N	N
ind398	del	chr22:27963288-27963288		chr22:27968734-27968734	14	G_unique	exactcore	699	NM_133455	exact	27926581	27979487	+	outside 5'	intron	within CDS(27926581-27979487)	within tx (intron)	intron		x_chromosome	N	N
ind399	del	chr22:27987822-27987822		chr22:27993268-27993268	18	G_unique	x_unique	146	NM_012265	unique	27980602	27986169	-	outside 3'	intron	outside cds (27980602-27986169)	within tx (intron)	intron		x_chromosome	N	N
ind4	ins	chr22:15993390-15993409		chr22:15998836-15998855	19	G_unique	x_unique	392	NM_033070	unique	15993464	16014695	-	within	utr/exon	outside cds (15993464-16014695) and Exon	within tx	in genes	untranslated region	x_chromosome	3'	N
ind40	del	chr22:16704955-16704955		chr22:16710401-16710401	11	G_unique	exactcore	5618	NM_020793	exact	16699095	16764132	-	outside 5'	intron	within CDS(16699095-16764132)	within tx (intron)	intron		x_chromosome	N	CNV
ind400	ins	chr22:27990244-27990258		chr22:27995690-27995704	14	G_unique	exactcore	1352	NM_013986	exact	27988879	28020705	+	outside 3'	intron	within CDS(27988879-28020705)	within tx (intron)	intron		x_chromosome	N	N
ind401	del	chr22:27994217-27994217		chr22:27999663-27999663	15	G_unique	x_unique	66	NM_013986	unique	27988879	28020705	+	outside 5'	intron	within CDS(27988879-28020705)	within tx (intron)	intron		x_chromosome	N	N
ind402	ins	chr22:27999733-27999746		chr22:28005179-28005192	13	G_unique	exactcore	974	NM_013986	exact	27988879	28020705	+	outside 3'	intron	within CDS(27988879-28020705)	within tx (intron)	intron		x_chromosome	N	N
ind407	ins	chr22:28201648-28201848		chr22:28207094-28207294	200	G_unique	approxcore	40	NM_021076	aclust	28200805	28211246	+	spanning 3'	spans acceptor	within CDS(28200805-28211246)	within tx (spanning intron/exon)	in genes	splice	x_chromosome	N	CNV
ind408	del	chr22:28210444-28210444		chr22:28215890-28215890	24	Chr_mltpl	approxcore	1053	NM_021076	aclust	28200805	28211246	+	within	cds-exon	within CDS(28200805-28211246) and Exon	within tx	in genes	coding	x_chromosome	N	N
ind409!	ins	chr22:28230322-28230472		chr22:28235768-28235918	150	Chr_unique	approxcore	1176	NM_001002879	approx	28228999	28269690	-	outside 3'	intron	within CDS(28228999-28269690)	within tx (intron)	intron		x_chromosome	N	N
ind41	del	chr22:16714847-16714847		chr22:16720293-16720293	597	G_unique	approxcore	7371	NM_020793	aclust	16699095	16764132	-	outside 3'	intron	within CDS(16699095-16764132)	within tx (intron)	intron		x_chromosome	N	CNV
ind410	del	chr22:28269701-28269701		chr22:28275147-28275147	25	G_unique	approxcore	0	NM_001002879	approx	28228999	28269690	-	within	utr/exon	outside cds (28228999-28269690) and Exon	within tx	in genes	untranslated region	x_chromosome	5'	N
ind411	del	chr22:28270320-28270320		chr22:28275766-28275766	61	G_unique	exactcore	619	NM_001002879	eclust	28228999	28269690	-	outside 5'	intron	outside cds (28228999-28269690)	within tx (intron)	intron		x_chromosome	N	N
ind413	del	chr22:28412510-28412510		chr22:28417956-28417956	11	G_unique	x_unique	2784	NM_000268	unique	28324541	28415345	+	outside 5'	intron	within CDS(28324541-28415345)	within tx (intron)	intron		x_chromosome	N	N
ind414	ins	chr22:28418836-28418854		chr22:28424282-28424300	18	G_unique	approxcore	283	NM_000268	approx	28324541	28415345	+	within	utr/exon	outside cds (28324541-28415345) and Exon	within tx	in genes	untranslated region	x_chromosome	3'	N
ind415	ins	chr22:28459964-28459995		chr22:28465410-28465441	31	G_unique	approxcore	980	NM_001003692	aclust	28451767	28469087	-	outside 5'	intron	within CDS(28451767-28469087)	within tx (intron)	intron		x_chromosome	N	N
ind416	del	chr22:28519896-28519896		chr22:28525342-28525342	45	G_unique	approxcore	1637	NM_032204	approx	28509555	28552868	-	outside 3'	intron	within CDS(28509555-28552868)	within tx (intron)	intron		x_chromosome	N	N
ind417	del	chr22:28521998-28521998		chr22:28527444-28527444	19	G_unique	approxcore	345	NM_032204	aclust	28509555	28552868	-	outside 5'	intron	within CDS(28509555-28552868)	within tx (intron)	intron		x_chromosome	N	N
ind418	ins	chr22:28538870-28538914		chr22:28544316-28544360	44	G_unique	exactcore	2254	NM_032204	eclust	28509555	28552868	-	outside 5'	intron	within CDS(28509555-28552868)	within tx (intron)	intron		x_chromosome	N	N
ind419	del	chr22:28559102-28559102		chr22:28564548-28564548	18	G_unique	exactcore	294	NM_032204	exact	28509555	28552868	-	outside 5'	promoter	outside cds (28509555-28552868)	very near to 5' side (294 bp)	in genes	promoter	x_chromosome	N	N
ind42	ins	chr22:16745805-16745823		chr22:16751251-16751269	18	G_unique	x_unique	530	NM_020793	unique	16699095	16764132	-	outside 3'	intron	within CDS(16699095-16764132)	within tx (intron)	intron		x_chromosome	N	CNV
ind420	del	chr22:28638667-28638667		chr22:28644113-28644113	64	G_unique	approxcore	34765	NM_153050	aclust	28691602	28746344	+	outside 3'	intron	outside cds (28691602-28746344)	within tx (intron)	intron		x_chromosome	N	N
ind421	del	chr22:28707924-28707924		chr22:28713370-28713370	55	G_unique	exactcore	1098	NM_153050	eclust	28691602	28746344	+	outside 5'	intron	within CDS(28691602-28746344)	within tx (intron)	intron		x_chromosome	N	N
ind422	ins	chr22:28840232-28840242		chr22:28845678-28845688	10	G_unique	x_unique	642	NM_152510	unique	28814495	28896710	+	outside 3'	intron	within CDS(28814495-28896710)	within tx (intron)	intron		x_chromosome	N	N
ind427!	ins	chr22:28985849-28985859		chr22:28991295-28991305	10	G_unique	x_unique	162	NM_020530	unique	28984425	28987342	-	outside 5'	intron	within CDS(28984425-28987342)	within tx (intron)	intron		x_chromosome	N	N
ind429	ins	chr22:29014013-29014026		chr22:29019459-29019472	13	G_unique	x_unique	164	NM_031937	unique	29012917	29047424	-	outside 3'	intron	within CDS(29012917-29047424)	within tx (intron)	intron		x_chromosome	N	N
ind43	del	chr22:16762877-16762877		chr22:16768323-16768323	27	G_unique	approxcore	718	NM_020793	aclust	16699095	16764132	-	outside 5'	intron	within CDS(16699095-16764132)	within tx (intron)	intron		x_chromosome	N	N
ind434	del	chr22:29302386-29302386		chr22:29307832-29307832	16	G_unique	exactcore	201	NM_014303	exact	29297586	29312374	-	outside 5'	intron	within CDS(29297586-29312374)	within tx (intron)	intron		x_chromosome	N	N
ind437	ins	chr22:29327203-29327257		chr22:29332649-29332703	54	G_unique	approxcore	457	NM_000355	approx	29327872	29347062	+	outside 5'	promoter	outside cds (29327872-29347062)	very near to 5' side (457 bp)	in genes	promoter	x_chromosome	N	N
ind438	del	chr22:29327260-29327260		chr22:29332706-29332706	31	G_unique	approxcore	454	NM_000355	aclust	29327872	29347062	+	outside 5'	promoter	outside cds (29327872-29347062)	very near to 5' side (454 bp)	in genes	promoter	x_chromosome	N	N
ind439	del	chr22:29334432-29334432		chr22:29339878-29339878	11	G_unique	approxcore	457	NM_000355	aclust	29327872	29347062	+	outside 5'	intron	within CDS(29327872-29347062)	within tx (intron)	intron		x_chromosome	N	N
ind44	del	chr22:16764227-16764227		chr22:16769673-16769673	329	G_unique	approxcore	80	NM_020793	aclust	16699095	16764132	-	outside 5'	promoter	outside cds (16699095-16764132)	very near to 5' side (80 bp)	in genes	promoter	x_chromosome	N	N
ind440	del	chr22:29336374-29336374		chr22:29341820-29341820	22	G_unique	exactcore	46	NM_000355	exact	29327872	29347062	+	outside 3'	intron	within CDS(29327872-29347062)	within tx (intron)	intron		x_chromosome	N	N
ind441	ins	chr22:29337681-29337724		chr22:29343127-29343170	43	G_unique	exactcore	146	NM_000355	exact	29327872	29347062	+	outside 5'	intron	within CDS(29327872-29347062)	within tx (intron)	intron		x_chromosome	N	N
ind444	ins	chr22:29357084-29357105		chr22:29362530-29362551	21	G_unique	approxcore	218	NM_001001479	approx	29356991	29367572	+	within	cds-exon	within CDS(29356991-29367572) and Exon	within tx	in genes	coding	x_chromosome	N	N
ind445	ins	chr22:29365309-29365362		chr22:29370755-29370808	53	G_unique	exactcore	1776	NM_001001479	eclust	29356991	29367572	+	outside 5'	intron	within CDS(29356991-29367572)	within tx (intron)	intron		x_chromosome	N	N
ind446!	ins	chr22:29385083-29385096		chr22:29390529-29390542	13	G_unique	x_unique	462	NM_152511	unique	29383977	29384544	-	outside 5'	intron	outside cds (29383977-29384544)	within tx (intron)	intron		x_chromosome	N	N
ind447	del	chr22:29414581-29414581		chr22:29420027-29420027	16	G_unique	x_unique	837	NM_001003812	unique	29415450	29626774	+	outside 5'	promoter	outside cds (29415450-29626774)	very near to 5' side (837 bp)	in genes	promoter	x_chromosome	N	N
ind448	ins	chr22:29469015-29469027		chr22:29474461-29474473	12	G_unique	exactcore	7105	NM_001003812	exact	29415450	29626774	+	outside 3'	intron	within CDS(29415450-29626774)	within tx (intron)	intron		x_chromosome	N	N
ind449	del	chr22:29487122-29487122		chr22:29492568-29492568	64	G_unique	approxcore	25212	NM_001003812	aclust	29415450	29626774	+	outside 3'	intron	within CDS(29415450-29626774)	within tx (intron)	intron		x_chromosome	N	N
ind450	del	chr22:29492688-29492688		chr22:29498134-29498134	18	G_unique	approxcore	30778	NM_001003812	aclust	29415450	29626774	+	outside 3'	intron	within CDS(29415450-29626774)	within tx (intron)	intron		x_chromosome	N	N
ind451	ins	chr22:29520716-29520740		chr22:29526162-29526186	24	G_unique	x_unique	58806	NM_001003812	unique	29415450	29626774	+	outside 3'	intron	within CDS(29415450-29626774)	within tx (intron)	intron		x_chromosome	N	N
ind452	ins	chr22:29568817-29568866		chr22:29574263-29574312	49	G_unique	approxcore	22103	NM_001003812	aclust	29415450	29626774	+	outside 5'	intron	within CDS(29415450-29626774)	within tx (intron)	intron		x_chromosome	N	N
ind453	ins	chr22:29591787-29591801		chr22:29597233-29597247	14	G_unique	x_unique	564	NM_001003812	unique	29415450	29626774	+	outside 3'	intron	within CDS(29415450-29626774)	within tx (intron)	intron		x_chromosome	N	N
ind454	del	chr22:29605179-29605179		chr22:29610625-29610625	32	G_unique	approxcore	2787	NM_001003812	aclust	29415450	29626774	+	outside 5'	intron	within CDS(29415450-29626774)	within tx (intron)	intron		x_chromosome	N	N
ind455	del	chr22:29612887-29612887		chr22:29618333-29618333	30	G_unique	approxcore	775	NM_001003812	approx	29415450	29626774	+	outside 5'	intron	within CDS(29415450-29626774)	within tx (intron)	intron		x_chromosome	N	N
ind456	ins	chr22:29652829-29652841		chr22:29658275-29658287	12	G_unique	x_unique	58	NM_014941	unique	29647343	29670956	-	outside 3'	intron	within CDS(29647343-29670956)	within tx (intron)	intron		x_chromosome	N	N
ind457	del	chr22:29657423-29657423		chr22:29662869-29662869	32	G_unique	x_unique	49	NM_014941	unique	29647343	29670956	-	outside 3'	intron	within CDS(29647343-29670956)	within tx (intron)	intron		x_chromosome	N	N
ind458	del	chr22:29660624-29660624		chr22:29666070-29666070	18	G_unique	exactcore	42	NM_014941	exact	29647343	29670956	-	outside 5'	intron	within CDS(29647343-29670956)	within tx (intron)	intron		x_chromosome	N	N
ind459	del	chr22:29671846-29671846		chr22:29677292-29677292	14	G_unique	exactcore	861	NM_014941	eclust	29647343	29670956	-	outside 5'	intron	outside cds (29647343-29670956)	within tx (intron)	intron		x_chromosome	N	N
ind460	del	chr22:29697534-29697534		chr22:29702980-29702980	184	G_unique	approxcore	931	NM_017903	aclust	29692069	29693552	+	outside 3'	terminator	outside cds (29692069-29693552)	very near to 3' side (931 bp)	in genes	terminator	x_chromosome	N	N
ind463	del	chr22:29819431-29819431		chr22:29824877-29824877	24	G_unique	approxcore	51	NM_134269	aclust	29803798	29821569	+	outside 3'	intron	within CDS(29803798-29821569)	within tx (intron)	intron		x_chromosome	N	N
ind464	del	chr22:29823869-29823869		chr22:29829315-29829315	11	G_unique	x_unique	986	NM_134269	unique	29803798	29821569	+	outside 5'	intron	outside cds (29803798-29821569)	within tx (intron)	intron		x_chromosome	N	N
ind465	ins	chr22:29933544-29933562		chr22:29938990-29939008	18	G_unique	approxcore	580	NM_005569	approx	29932948	29998981	+	outside 3'	intron	within CDS(29932948-29998981)	within tx (intron)	intron		x_chromosome	N	N
ind466	ins	chr22:29971648-29971664		chr22:29977094-29977110	16	G_unique	approxcore	2339	NM_016733	approx	29969256	29998981	+	outside 3'	intron	within CDS(29969256-29998981)	within tx (intron)	intron		x_chromosome	N	N
ind467	ins	chr22:30119000-30119025		chr22:30124446-30124471	25	G_unique	exactcore	1067	NM_004147	exact	30120223	30154511	+	outside 5'	promoter	outside cds (30120223-30154511)	very near to 5' side (1067 bp)	in genes	promoter	x_chromosome	N	N
ind468	ins	chr22:30209817-30209829		chr22:30215263-30215275	12	G_unique	x_unique	404	NM_019843	unique	30160419	30209258	-	outside 3'	intron	outside cds (30160419-30209258)	within tx (intron)	intron		x_chromosome	N	CNV
ind469	ins	chr22:30216504-30216516		chr22:30221950-30221962	12	G_unique	x_unique	298	NM_001007467	unique	30228824	30338958	+	outside 5'	promoter	outside cds (30228824-30338958)	very near to 5' side (298 bp)	in genes	promoter	x_chromosome	N	CNV
ind470	ins	chr22:30278362-30278378		chr22:30283808-30283824	16	G_unique	x_unique	763	NM_001007467	unique	30228824	30338958	+	outside 3'	intron	within CDS(30228824-30338958)	within tx (intron)	intron		x_chromosome	N	CNV
ind471	ins	chr22:30305740-30305752		chr22:30311186-30311198	12	G_unique	x_unique	66	NM_001007467	unique	30228824	30338958	+	outside 3'	intron	within CDS(30228824-30338958)	within tx (intron)	intron		x_chromosome	N	N
ind472	del	chr22:30316144-30316144		chr22:30321590-30321590	13	G_unique	x_unique	6027	NM_001007467	unique	30228824	30338958	+	outside 3'	intron	within CDS(30228824-30338958)	within tx (intron)	intron		x_chromosome	N	N
ind473	del	chr22:30350946-30350946		chr22:30356392-30356392	17	G_unique	approxcore	399	NM_014338	aclust	30340151	30346355	-	outside 3'	intron	outside cds (30340151-30346355)	within tx (intron)	intron		x_chromosome	N	N
ind474	del	chr22:30351012-30351012		chr22:30356458-30356458	10	G_unique	exactcore	333	NM_014338	eclust	30340151	30346355	-	outside 3'	intron	outside cds (30340151-30346355)	within tx (intron)	intron		x_chromosome	N	N
ind475	del	chr22:30404625-30404625		chr22:30410071-30410071	12	G_unique	exactcore	4070	NM_173566	exact	30397287	30432837	-	outside 3'	intron	within CDS(30397287-30432837)	within tx (intron)	intron		x_chromosome	N	N
ind476	ins	chr22:30527929-30527954		chr22:30533375-30533400	25	G_unique	x_unique	1198	NM_001007188	unique	30475461	30535969	+	outside 3'	intron	within CDS(30475461-30535969)	within tx (intron)	intron		x_chromosome	N	N
ind477	del	chr22:30541907-30541907		chr22:30547353-30547353	24	G_unique	x_unique	134	NM_014662	unique	30475461	30627037	+	outside 5'	intron	within CDS(30475461-30627037)	within tx (intron)	intron		x_chromosome	N	N
ind478	ins	chr22:30542950-30542977		chr22:30548396-30548423	27	G_unique	approxcore	255	NM_014662	approx	30475461	30627037	+	outside 5'	intron	within CDS(30475461-30627037)	within tx (intron)	intron		x_chromosome	N	N
ind479	ins	chr22:30574102-30574116		chr22:30579548-30579562	14	G_unique	exactcore	3868	NM_014662	exact	30475461	30627037	+	outside 5'	intron	within CDS(30475461-30627037)	within tx (intron)	intron		x_chromosome	N	N
ind480	ins	chr22:30574673-30574685		chr22:30580119-30580131	12	G_unique	exactcore	3299	NM_014662	exact	30475461	30627037	+	outside 5'	intron	within CDS(30475461-30627037)	within tx (intron)	intron		x_chromosome	N	N
ind481	ins	chr22:30620433-30620443		chr22:30625879-30625889	10	G_unique	exactcore	1838	NM_014662	eclust	30475461	30627037	+	outside 5'	intron	within CDS(30475461-30627037)	within tx (intron)	intron		x_chromosome	N	N
ind482	del	chr22:30627052-30627052		chr22:30632498-30632498	19	G_unique	approxcore	308	NM_014662	approx	30475461	30627037	+	within	utr/exon	outside cds (30475461-30627037) and Exon	within tx	in genes	untranslated region	x_chromosome	3'	N
ind483	del	chr22:30629352-30629352		chr22:30634798-30634798	15	G_unique	exactcore	1798	NM_014662	eclust	30475461	30627037	+	outside 3'	terminator	outside cds (30475461-30627037)	very near to 3' side (1798 bp)	in genes	terminator	x_chromosome	N	N
ind484	ins	chr22:30821496-30821510		chr22:30826942-30826956	14	G_unique	x_unique	1052	NM_000343	unique	30763822	30830754	+	outside 5'	intron	within CDS(30763822-30830754)	within tx (intron)	intron		x_chromosome	N	CNV
ind493	del	chr22:31077240-31077240		chr22:31082686-31082686	21	G_unique	approxcore	1167	NM_006604	aclust	31078699	31081373	+	outside 5'	promoter	outside cds (31078699-31081373)	very near to 5' side (1167 bp)	in genes	promoter	x_chromosome	N	CNV
ind494	ins	chr22:31079169-31079179		chr22:31084615-31084625	10	Chr_unique	exactcore	184	NM_006604	exact	31078699	31081373	+	outside 3'	intron	within CDS(31078699-31081373)	within tx (intron)	intron		x_chromosome	N	CNV
ind496	del	chr22:31150402-31150402		chr22:31155848-31155848	31	G_unique	exactcore	1485	NM_174932	eclust	31134843	31177927	-	outside 3'	intron	within CDS(31134843-31177927)	within tx (intron)	intron		x_chromosome	N	N
ind497	del	chr22:31155803-31155803		chr22:31161249-31161249	19	G_unique	approxcore	441	NM_174932	aclust	31134843	31177927	-	outside 3'	intron	within CDS(31134843-31177927)	within tx (intron)	intron		x_chromosome	N	N
ind498	del	chr22:31274206-31274206		chr22:31279652-31279652	15	G_unique	exactcore	11953	NM_003490	exact	31234232	31727201	-	outside 5'	intron	within CDS(31234232-31727201)	within tx (intron)	intron		x_chromosome	N	N
ind499	ins	chr22:31306182-31306193		chr22:31311628-31311639	11	G_unique	x_unique	11020	NM_003490	unique	31234232	31727201	-	outside 3'	intron	within CDS(31234232-31727201)	within tx (intron)	intron		x_chromosome	N	N
ind5	del	chr22:16002946-16002946		chr22:16008392-16008392	62	Chr_unique	approxcore	945	NM_033070	aclust	15993464	16014695	-	outside 3'	intron	within CDS(15993464-16014695)	within tx (intron)	intron		x_chromosome	N	N
ind500	ins	chr22:31313735-31313749		chr22:31319181-31319195	14	G_unique	x_unique	3464	NM_003490	unique	31234232	31727201	-	outside 3'	intron	within CDS(31234232-31727201)	within tx (intron)	intron		x_chromosome	N	N
ind501	del	chr22:31324393-31324393		chr22:31329839-31329839	57	G_unique	approxcore	7117	NM_003490	approx	31234232	31727201	-	outside 5'	intron	within CDS(31234232-31727201)	within tx (intron)	intron		x_chromosome	N	N
ind502	ins	chr22:31325078-31325138		chr22:31330524-31330584	60	G_unique	approxcore	7802	NM_003490	aclust	31234232	31727201	-	outside 5'	intron	within CDS(31234232-31727201)	within tx (intron)	intron		x_chromosome	N	N
ind503	ins	chr22:31335182-31335196		chr22:31340628-31340642	14	G_unique	x_unique	17906	NM_003490	unique	31234232	31727201	-	outside 5'	intron	within CDS(31234232-31727201)	within tx (intron)	intron		x_chromosome	N	N
ind504	del	chr22:31342006-31342006		chr22:31347452-31347452	20	G_unique	approxcore	24730	NM_003490	approx	31234232	31727201	-	outside 5'	intron	within CDS(31234232-31727201)	within tx (intron)	intron		x_chromosome	N	N
ind505	ins	chr22:31343545-31343568		chr22:31348991-31349014	23	G_unique	approxcore	26269	NM_003490	approx	31234232	31727201	-	outside 5'	intron	within CDS(31234232-31727201)	within tx (intron)	intron		x_chromosome	N	N
ind509!	del	chr22:31595948-31595948		chr22:31601394-31601394	24	G_unique	x_unique	6282	NM_003490	unique	31234232	31727201	-	outside 5'	intron	within CDS(31234232-31727201)	within tx (intron)	intron		x_chromosome	N	N
ind510	del	chr22:31621296-31621296		chr22:31626742-31626742	13	G_unique	x_unique	30632	NM_003490	unique	31234232	31727201	-	outside 3'	intron	within CDS(31234232-31727201)	within tx (intron)	intron		x_chromosome	N	N
ind511	ins	chr22:31626444-31626463		chr22:31631890-31631909	19	G_unique	approxcore	25465	NM_003490	approx	31234232	31727201	-	outside 3'	intron	within CDS(31234232-31727201)	within tx (intron)	intron		x_chromosome	N	N
ind512	ins	chr22:31642011-31642032		chr22:31647457-31647478	21	G_unique	x_unique	9896	NM_003490	unique	31234232	31727201	-	outside 3'	intron	within CDS(31234232-31727201)	within tx (intron)	intron		x_chromosome	N	N
ind513	del	chr22:31707357-31707357		chr22:31712803-31712803	13	G_unique	x_unique	6116	NM_003490	unique	31234232	31727201	-	outside 5'	intron	within CDS(31234232-31727201)	within tx (intron)	intron		x_chromosome	N	N
ind514	ins	chr22:31707421-31707434		chr22:31712867-31712880	13	G_unique	x_unique	6180	NM_003490	unique	31234232	31727201	-	outside 5'	intron	within CDS(31234232-31727201)	within tx (intron)	intron		x_chromosome	N	N
ind515	del	chr22:31718762-31718762		chr22:31724208-31724208	17	G_unique	x_unique	8128	NM_003490	unique	31234232	31727201	-	outside 3'	intron	within CDS(31234232-31727201)	within tx (intron)	intron		x_chromosome	N	N
ind52	ins	chr22:16973879-16973953		chr22:16979325-16979399	74	G_unique	approxcore	4846	NM_018943	aclust	16968185	16988457	+	outside 5'	intron	within CDS(16968185-16988457)	within tx (intron)	intron		x_chromosome	N	CNV
ind522	del	chr22:32062351-32062351		chr22:32067797-32067797	10	G_unique	x_unique	4010	NM_133642	unique	31994966	32482017	-	outside 5'	intron	within CDS(31994966-32482017)	within tx (intron)	intron		x_chromosome	N	N
ind523	ins	chr22:32065339-32065419		chr22:32070785-32070865	80	G_unique	approxcore	6998	NM_133642	aclust	31994966	32482017	-	outside 5'	intron	within CDS(31994966-32482017)	within tx (intron)	intron		x_chromosome	N	N
ind524	del	chr22:32091631-32091631		chr22:32097077-32097077	36	G_unique	approxcore	10827	NM_133642	aclust	31994966	32482017	-	outside 3'	intron	within CDS(31994966-32482017)	within tx (intron)	intron		x_chromosome	N	N
ind525	del	chr22:32094169-32094169		chr22:32099615-32099615	12	G_unique	exactcore	8289	NM_133642	eclust	31994966	32482017	-	outside 3'	intron	within CDS(31994966-32482017)	within tx (intron)	intron		x_chromosome	N	N
ind526	del	chr22:32129939-32129939		chr22:32135385-32135385	25	G_unique	exactcore	22761	NM_133642	exact	31994966	32482017	-	outside 3'	intron	within CDS(31994966-32482017)	within tx (intron)	intron		x_chromosome	N	N
ind527	del	chr22:32208604-32208604		chr22:32214050-32214050	10	G_unique	exactcore	55799	NM_133642	exact	31994966	32482017	-	outside 5'	intron	within CDS(31994966-32482017)	within tx (intron)	intron		x_chromosome	N	CNV
ind528	ins	chr22:32240306-32240335		chr22:32245752-32245781	29	G_unique	approxcore	45052	NM_133642	aclust	31994966	32482017	-	outside 3'	intron	within CDS(31994966-32482017)	within tx (intron)	intron		x_chromosome	N	CNV
ind529	ins	chr22:32284539-32284554		chr22:32289985-32290000	15	G_unique	x_unique	833	NM_133642	unique	31994966	32482017	-	outside 3'	intron	within CDS(31994966-32482017)	within tx (intron)	intron		x_chromosome	N	N
ind53	del	chr22:16978123-16978123		chr22:16983569-16983569	33	G_unique	approxcore	676	NM_018943	aclust	16968185	16988457	+	outside 5'	intron	within CDS(16968185-16988457)	within tx (intron)	intron		x_chromosome	N	CNV
ind530	del	chr22:32310498-32310498		chr22:32315944-32315944	33	G_unique	x_unique	14476	NM_133642	unique	31994966	32482017	-	outside 3'	intron	within CDS(31994966-32482017)	within tx (intron)	intron		x_chromosome	N	N
ind531	del	chr22:32321164-32321164		chr22:32326610-32326610	19	G_unique	x_unique	3810	NM_133642	unique	31994966	32482017	-	outside 3'	intron	within CDS(31994966-32482017)	within tx (intron)	intron		x_chromosome	N	N
ind532!	ins	chr22:32328352-32328364		chr22:32333798-32333810	12	G_unique	x_unique	3254	NM_133642	unique	31994966	32482017	-	outside 5'	intron	within CDS(31994966-32482017)	within tx (intron)	intron		x_chromosome	N	N
ind533!	ins	chr22:32338715-32338727		chr22:32344161-32344173	12	G_unique	x_unique	8054	NM_133642	unique	31994966	32482017	-	outside 3'	intron	within CDS(31994966-32482017)	within tx (intron)	intron		x_chromosome	N	N
ind534	del	chr22:32356321-32356321		chr22:32361767-32361767	151	G_unique	approxcore	9457	NM_133642	aclust	31994966	32482017	-	outside 5'	intron	within CDS(31994966-32482017)	within tx (intron)	intron		x_chromosome	N	N
ind535	ins	chr22:32451945-32451989		chr22:32457391-32457435	44	G_unique	approxcore	29922	NM_133642	approx	31994966	32482017	-	outside 3'	intron	within CDS(31994966-32482017)	within tx (intron)	intron		x_chromosome	N	N
ind536!	del	chr22:32461022-32461022		chr22:32466468-32466468	17	G_unique	x_unique	20889	NM_133642	unique	31994966	32482017	-	outside 3'	intron	within CDS(31994966-32482017)	within tx (intron)	intron		x_chromosome	N	N
ind537	ins	chr22:32520576-32520596		chr22:32526022-32526042	20	G_unique	approxcore	38477	NM_133642	approx	31994966	32482017	-	outside 5'	intron	outside cds (31994966-32482017)	within tx (intron)	intron		x_chromosome	N	CNV
ind538	del	chr22:32541407-32541407		chr22:32546853-32546853	29	G_unique	x_unique	35874	NM_004737	unique	31994966	32482017	-	outside 3'	intron	outside cds (31994966-32482017)	within tx (intron)	intron		x_chromosome	N	N
ind539	ins	chr22:32552995-32553010		chr22:32558441-32558456	15	G_unique	x_unique	24271	NM_004737	unique	31994966	32482017	-	outside 3'	intron	outside cds (31994966-32482017)	within tx (intron)	intron		x_chromosome	N	N
ind540	del	chr22:32557066-32557066		chr22:32562512-32562512	240	G_unique	approxcore	20215	NM_004737	aclust	31994966	32482017	-	outside 3'	intron	outside cds (31994966-32482017)	within tx (intron)	intron		x_chromosome	N	N
ind541	ins	chr22:32589635-32589670		chr22:32595081-32595116	35	G_unique	exactcore	12291	NM_004737	eclust	31994966	32482017	-	outside 5'	intron	outside cds (31994966-32482017)	within tx (intron)	intron		x_chromosome	N	N
ind542	ins	chr22:32611593-32611621		chr22:32617039-32617067	28	G_unique	approxcore	28915	NM_133642	approx	31994966	32482017	-	outside 3'	intron	outside cds (31994966-32482017)	within tx (intron)	intron		x_chromosome	N	N
ind543	del	chr22:32620579-32620579		chr22:32626025-32626025	24	G_unique	exactcore	19957	NM_133642	eclust	31994966	32482017	-	outside 3'	intron	outside cds (31994966-32482017)	within tx (intron)	intron		x_chromosome	N	N
ind544	del	chr22:32622765-32622765		chr22:32628211-32628211	24	G_unique	exactcore	17771	NM_133642	eclust	31994966	32482017	-	outside 3'	intron	outside cds (31994966-32482017)	within tx (intron)	intron		x_chromosome	N	N
ind55	ins	chr22:17005777-17005800		chr22:17011223-17011246	23	G_unique	x_unique	1511	NM_017414	unique	17014984	17034138	+	outside 5'	promoter	outside cds (17014984-17034138)	very near to 5' side (1511 bp)	in genes	promoter	x_chromosome	N	CNV
ind56	ins	chr22:17014912-17014938		chr22:17020358-17020384	26	G_unique	x_unique	34	NM_017414	unique	17014984	17034138	+	within	utr/exon	outside cds (17014984-17034138) and Exon	within tx	in genes	untranslated region	x_chromosome	5'	CNV
ind57	ins	chr22:17273388-17273422		chr22:17278834-17278868	34	Chr_unique	approxcore	184	NM_005675	aclust	17268441	17273756	+	outside 5'	intron	within CDS(17268441-17273756)	within tx (intron)	intron		x_chromosome	N	CNV
ind58	ins	chr22:17273888-17273908		chr22:17279334-17279354	20	Chr_unique	x_unique	238	NM_005675	unique	17268441	17273756	+	within	utr/exon	outside cds (17268441-17273756) and Exon	within tx	in genes	untranslated region	x_chromosome	3'	CNV
ind59	del	chr22:17277594-17277594		chr22:17283040-17283040	795	G_unique	approxcore	1362	NM_016335	aclust	17275241	17298354	-	outside 3'	intron	within CDS(17275241-17298354)	within tx (intron)	intron		x_chromosome	N	CNV
ind591	ins	chr22:34047205-34047240		chr22:34052651-34052686	35	G_unique	approxcore	577	NM_005488	aclust	34020475	34067756	+	outside 5'	intron	within CDS(34020475-34067756)	within tx (intron)	intron		x_chromosome	N	N
ind592	ins	chr22:34049412-34049430		chr22:34054858-34054876	18	G_unique	x_unique	1463	NM_005488	unique	34020475	34067756	+	outside 5'	intron	within CDS(34020475-34067756)	within tx (intron)	intron		x_chromosome	N	N
ind594	del	chr22:34136804-34136804		chr22:34142250-34142250	36	G_unique	approxcore	81	NM_006739	approx	34120985	34144802	+	outside 5'	intron	within CDS(34120985-34144802)	within tx (intron)	intron		x_chromosome	N	N
ind598	ins	chr22:34279689-34279755		chr22:34285135-34285201	66	G_unique	approxcore	723	NM_005368	aclust	34275156	34285117	-	outside 5'	intron	within CDS(34275156-34285117)	within tx (intron)	intron		x_chromosome	N	CNV
ind6	ins	chr22:16003089-16003151		chr22:16008535-16008597	62	Chr_unique	approxcore	740	NM_033070	aclust	15993464	16014695	-	outside 3'	intron	within CDS(15993464-16014695)	within tx (intron)	intron		x_chromosome	N	N
ind60	del	chr22:17281750-17281750		chr22:17287196-17287196	13	Chr_unique	x_unique	22	NM_016335	unique	17275241	17298354	-	outside 3'	intron (S/D)	within CDS(17275241-17298354)	within tx (intron)	intron		x_chromosome	N	CNV
ind600	ins	chr22:34416253-34416386		chr22:34421699-34421832	133	G_unique	approxcore	1832	NM_014309	aclust	34412054	34508078	-	outside 5'	intron	within CDS(34412054-34508078)	within tx (intron)	intron		x_chromosome	N	CNV
ind601	del	chr22:34416812-34416812		chr22:34422258-34422258	15	G_unique	x_unique	2391	NM_014309	unique	34412054	34508078	-	outside 5'	intron	within CDS(34412054-34508078)	within tx (intron)	intron		x_chromosome	N	CNV
ind602	ins	chr22:34425173-34425183		chr22:34430619-34430629	10	G_unique	exactcore	2564	NM_014309	exact	34412054	34508078	-	outside 3'	intron	within CDS(34412054-34508078)	within tx (intron)	intron		x_chromosome	N	N
ind603	del	chr22:34446126-34446126		chr22:34451572-34451572	32	G_unique	x_unique	188	NM_014309	unique	34412054	34508078	-	outside 5'	intron	within CDS(34412054-34508078)	within tx (intron)	intron		x_chromosome	N	CNV
ind604	del	chr22:34484077-34484077		chr22:34489523-34489523	14	G_unique	x_unique	6213	NM_014309	unique	34412054	34508078	-	outside 5'	intron	within CDS(34412054-34508078)	within tx (intron)	intron		x_chromosome	N	N
ind605	ins	chr22:34506120-34506574		chr22:34511566-34512020	454	G_unique	approxcore	1477	NM_014309	aclust	34412054	34508078	-	outside 3'	intron	within CDS(34412054-34508078)	within tx (intron)	intron		x_chromosome	N	N
ind61	del	chr22:17282148-17282148		chr22:17287594-17287594	10	Chr_unique	x_unique	283	NM_016335	unique	17275241	17298354	-	outside 5'	intron	within CDS(17275241-17298354)	within tx (intron)	intron		x_chromosome	N	CNV
ind621	ins	chr22:34807048-34807069		chr22:34812494-34812515	21	Chr_unique	exactcore	1120	NM_145640	exact	34809060	34828752	-	outside 3'	terminator	outside cds (34809060-34828752)	very near to 3' side (1120 bp)	in genes	terminator	x_chromosome	N	N
ind622	del	chr22:34811375-34811375		chr22:34816821-34816821	223	G_unique	approxcore	1456	NM_145640	aclust	34809060	34828752	-	outside 5'	intron	within CDS(34809060-34828752)	within tx (intron)	intron		x_chromosome	N	N
ind625	del	chr22:34898617-34898617		chr22:34904063-34904063	48	G_unique	approxcore	581	NM_030882	approx	34895262	34901021	-	outside 3'	intron	within CDS(34895262-34901021)	within tx (intron)	intron		x_chromosome	N	CNV
ind627	del	chr22:34971776-34971776		chr22:34977222-34977222	12	G_unique	x_unique	77	NM_002473	unique	34950526	35017094	-	outside 3'	intron	within CDS(34950526-35017094)	within tx (intron)	intron		x_chromosome	N	N
ind628	ins	chr22:35002328-35002343		chr22:35007774-35007789	15	G_unique	approxcore	6884	NM_002473	approx	34950526	35017094	-	outside 3'	intron	within CDS(34950526-35017094)	within tx (intron)	intron		x_chromosome	N	N
ind629	ins	chr22:35012313-35012334		chr22:35017759-35017780	21	G_unique	approxcore	2929	NM_002473	approx	34950526	35017094	-	outside 5'	intron	within CDS(34950526-35017094)	within tx (intron)	intron		x_chromosome	N	N
ind631	del	chr22:35226467-35226467		chr22:35231913-35231913	26	G_unique	exactcore	83	NM_006078	eclust	35203436	35341660	-	outside 3'	intron	within CDS(35203436-35341660)	within tx (intron)	intron		x_chromosome	N	CNV
ind632	del	chr22:35248210-35248210		chr22:35253656-35253656	59	Chr_unique	approxcore	21576	NM_006078	aclust	35203436	35341660	-	outside 5'	intron	within CDS(35203436-35341660)	within tx (intron)	intron		x_chromosome	N	CNV
ind633	ins	chr22:35248468-35248498		chr22:35253914-35253944	30	Chr_unique	exactcore	21834	NM_006078	eclust	35203436	35341660	-	outside 5'	intron	within CDS(35203436-35341660)	within tx (intron)	intron		x_chromosome	N	CNV
ind634	ins	chr22:35303231-35303246		chr22:35308677-35308692	15	G_unique	x_unique	38203	NM_006078	unique	35203436	35341660	-	outside 3'	intron	within CDS(35203436-35341660)	within tx (intron)	intron		x_chromosome	N	CNV
ind638	ins	chr22:35446896-35446909		chr22:35452342-35452355	13	G_unique	approxcore	5819	NM_002854	approx	35439972	35456088	-	outside 3'	intron	within CDS(35439972-35456088)	within tx (intron)	intron		x_chromosome	N	N
ind639	ins	chr22:35447927-35447942		chr22:35453373-35453388	15	G_unique	x_unique	4786	NM_002854	unique	35439972	35456088	-	outside 3'	intron	within CDS(35439972-35456088)	within tx (intron)	intron		x_chromosome	N	N
ind641	del	chr22:35485844-35485844		chr22:35491290-35491290	14	G_unique	x_unique	731	NM_207475	unique	35486636	35487219	-	within	utr/exon	outside cds (35486636-35487219) and Exon	within tx	in genes	untranslated region	x_chromosome	3'	N
ind643	del	chr22:35502880-35502880		chr22:35508326-35508326	64	G_unique	approxcore	245	NM_013416	aclust	35500252	35515153	+	outside 5'	intron	within CDS(35500252-35515153)	within tx (intron)	intron		x_chromosome	N	CNV
ind645	del	chr22:35656972-35656972		chr22:35662418-35662418	10	G_unique	x_unique	245	NM_003312	unique	35650106	35657812	-	outside 3'	intron	within CDS(35650106-35657812)	within tx (intron)	intron		x_chromosome	N	CNV
ind646	del	chr22:35692315-35692315		chr22:35697761-35697761	20	G_unique	approxcore	28	NM_024681	approx	35690839	35701673	+	outside 3'	intron	within CDS(35690839-35701673)	within tx (intron)	intron		x_chromosome	N	N
ind647	ins	chr22:35693519-35693548		chr22:35698965-35698994	29	G_unique	approxcore	1232	NM_024681	approx	35690839	35701673	+	outside 3'	intron	within CDS(35690839-35701673)	within tx (intron)	intron		x_chromosome	N	N
ind648	ins	chr22:35693584-35693612		chr22:35699030-35699058	28	G_unique	approxcore	1297	NM_024681	approx	35690839	35701673	+	outside 3'	intron	within CDS(35690839-35701673)	within tx (intron)	intron		x_chromosome	N	N
ind649	ins	chr22:35736737-35736800		chr22:35742183-35742246	63	Chr_unique	approxcore	694	NM_153019	aclust	35723210	35742618	-	outside 3'	intron	within CDS(35723210-35742618)	within tx (intron)	intron		x_chromosome	N	N
ind650	ins	chr22:35742698-35742712		chr22:35748144-35748158	14	G_unique	x_unique	20	NM_153609	unique	35705158	35742618	-	within	utr/exon	outside cds (35705158-35742618) and Exon	within tx	in genes	untranslated region	x_chromosome	5'	N
ind652	ins	chr22:35782028-35782055		chr22:35787474-35787501	27	G_unique	approxcore	437	NM_000878	approx	35767174	35783251	-	outside 5'	intron	within CDS(35767174-35783251)	within tx (intron)	intron		x_chromosome	N	N
ind653	del	chr22:35786757-35786757		chr22:35792203-35792203	18	G_unique	approxcore	2146	NM_000878	approx	35767174	35783251	-	outside 3'	intron	outside cds (35767174-35783251)	within tx (intron)	intron		x_chromosome	N	N
ind654!	del	chr22:35788999-35788999		chr22:35794445-35794445	18	G_unique	x_unique	2	NM_000878	unique	35767174	35783251	-	within	utr/exon	outside cds (35767174-35783251) and Exon	within tx	in genes	untranslated region	x_chromosome	5'	N
ind657	del	chr22:35847946-35847946		chr22:35853392-35853392	24	G_unique	exactcore	1029	NM_001051	exact	35845624	35846881	-	outside 5'	intron	outside cds (35845624-35846881)	within tx (intron)	intron		x_chromosome	N	N
ind658!	del	chr22:35848449-35848449		chr22:35853895-35853895	12	G_unique	x_unique	1532	NM_001051	unique	35845624	35846881	-	outside 5'	intron	outside cds (35845624-35846881)	within tx (intron)	intron		x_chromosome	N	N
ind659	ins	chr22:35867792-35868162		chr22:35873238-35873608	370	G_unique	approxcore	1910	NM_002872	aclust	35865751	35883227	-	outside 5'	intron	within CDS(35865751-35883227)	within tx (intron)	intron		x_chromosome	N	N
ind661	del	chr22:35931826-35931826		chr22:35937272-35937272	32	G_unique	x_unique	43	NM_013385	unique	35921649	35952591	+	outside 3'	intron	within CDS(35921649-35952591)	within tx (intron)	intron		x_chromosome	N	N
ind667!	ins	chr22:36115000-36115011		chr22:36120446-36120457	11	G_unique	x_unique	961	NM_002405	unique	36109039	36125254	-	outside 3'	intron	within CDS(36109039-36125254)	within tx (intron)	intron		x_chromosome	N	CNV
ind668	del	chr22:36123494-36123494		chr22:36128940-36128940	399	G_unique	approxcore	1505	NM_002405	aclust	36109039	36125254	-	outside 3'	intron	within CDS(36109039-36125254)	within tx (intron)	intron		x_chromosome	N	CNV
ind669	del	chr22:36148759-36148759		chr22:36154205-36154205	66	G_unique	approxcore	498	NM_014550	aclust	36130235	36158246	-	outside 3'	intron	within CDS(36130235-36158246)	within tx (intron)	intron		x_chromosome	N	N
ind672	del	chr22:36203250-36203250		chr22:36208696-36208696	15	G_unique	x_unique	1867	NM_007061	unique	36205395	36207866	+	outside 5'	intron	outside cds (36205395-36207866)	within tx (intron)	intron		x_chromosome	N	N
ind674	del	chr22:36252249-36252249		chr22:36257695-36257695	67	G_unique	approxcore	986	NM_013365	aclust	36247906	36271757	+	outside 5'	intron	within CDS(36247906-36271757)	within tx (intron)	intron		x_chromosome	N	N
ind675	del	chr22:36269404-36269404		chr22:36274850-36274850	34	G_unique	x_unique	188	NM_013365	unique	36247906	36271757	+	outside 3'	intron	within CDS(36247906-36271757)	within tx (intron)	intron		x_chromosome	N	N
ind677	ins	chr22:36305458-36305469		chr22:36310904-36310915	11	G_unique	x_unique	509	NM_020315	unique	36297828	36304917	+	within	utr/exon	outside cds (36297828-36304917) and Exon	within tx	in genes	untranslated region	x_chromosome	3'	CNV
ind683	ins	chr22:36468293-36468335		chr22:36473739-36473781	42	G_unique	exactcore	1566	NM_138797	eclust	36470988	36483284	-	outside 3'	terminator	outside cds (36470988-36483284)	very near to 3' side (1566 bp)	in genes	terminator	x_chromosome	N	CNV
ind684	ins	chr22:36471145-36471158		chr22:36476591-36476604	13	G_unique	x_unique	82	NM_138797	unique	36470988	36483284	-	outside 5'	intron	within CDS(36470988-36483284)	within tx (intron)	intron		x_chromosome	N	CNV
ind685!	ins	chr22:36472595-36472609		chr22:36478041-36478055	14	G_unique	x_unique	120	NM_138797	unique	36470988	36483284	-	outside 3'	intron	within CDS(36470988-36483284)	within tx (intron)	intron		x_chromosome	N	CNV
ind686	ins	chr22:36582779-36582799		chr22:36588225-36588245	20	G_unique	x_unique	208	NM_032561	unique	36583220	36592195	-	within	utr/exon	outside cds (36583220-36592195) and Exon	within tx	in genes	untranslated region	x_chromosome	3'	CNV
ind691	ins	chr22:36716979-36716994		chr22:36722425-36722440	15	G_unique	approxcore	189	NM_013356	aclust	36717433	36721919	-	outside 3'	terminator	outside cds (36717433-36721919)	very near to 3' side (189 bp)	in genes	terminator	x_chromosome	N	CNV
ind692	ins	chr22:36719212-36719408		chr22:36724658-36724854	196	G_unique	approxcore	477	NM_013356	aclust	36717433	36721919	-	outside 3'	intron	within CDS(36717433-36721919)	within tx (intron)	intron		x_chromosome	N	CNV
ind693	del	chr22:36731704-36731704		chr22:36737150-36737150	233	G_unique	approxcore	2984	NM_025045	aclust	36724345	36749571	-	outside 5'	intron	within CDS(36724345-36749571)	within tx (intron)	intron		x_chromosome	N	CNV
ind694	del	chr22:36787842-36787842		chr22:36793288-36793288	15	G_unique	approxcore	3143	NM_001004426	aclust	36751206	36808472	-	outside 5'	intron	within CDS(36751206-36808472)	within tx (intron)	intron		x_chromosome	N	CNV
ind695	ins	chr22:36809488-36809569		chr22:36814934-36815015	81	G_unique	approxcore	971	NM_001004426	aclust	36751206	36808472	-	outside 5'	intron	outside cds (36751206-36808472)	within tx (intron)	intron		x_chromosome	N	CNV
ind696	del	chr22:36884322-36884322		chr22:36889768-36889768	61	Chr_unique	approxcore	657	NM_012264	aclust	36860514	36886904	-	outside 3'	intron	within CDS(36860514-36886904)	within tx (intron)	intron		x_chromosome	N	CNV
ind7	ins	chr22:16003209-16003271		chr22:16008655-16008717	62	G_unique	approxcore	620	NM_033070	aclust	15993464	16014695	-	outside 3'	intron	within CDS(15993464-16014695)	within tx (intron)	intron		x_chromosome	N	N
ind70	del	chr22:17479049-17479049		chr22:17484495-17484495	19	G_unique	approxcore	5145	NM_005137	aclust	17400931	17484273	-	outside 3'	intron	within CDS(17400931-17484273)	within tx (intron)	intron		x_chromosome	N	CNV
ind703	ins	chr22:37166091-37166110		chr22:37171537-37171556	19	G_unique	x_unique	5323	NM_007068	unique	37159063	37207300	-	outside 5'	intron	within CDS(37159063-37207300)	within tx (intron)	intron		x_chromosome	N	CNV
ind704	ins	chr22:37193338-37193351		chr22:37198784-37198797	13	G_unique	x_unique	1049	NM_007068	unique	37159063	37207300	-	outside 3'	intron	within CDS(37159063-37207300)	within tx (intron)	intron		x_chromosome	N	N
ind705	del	chr22:37203749-37203749		chr22:37209195-37209195	523	G_unique	approxcore	1884	NM_007068	aclust	37159063	37207300	-	outside 3'	intron	within CDS(37159063-37207300)	within tx (intron)	intron		x_chromosome	N	N
ind709	del	chr22:37351980-37351980		chr22:37357426-37357426	12	G_unique	x_unique	2970	NM_004286	unique	37347951	37369748	+	outside 5'	intron	within CDS(37347951-37369748)	within tx (intron)	intron		x_chromosome	N	CNV
ind71	del	chr22:17484306-17484306		chr22:17489752-17489752	15	Chr_mltpl	x_unique	112	NM_005137	unique	17400931	17484273	-	within	utr/exon	outside cds (17400931-17484273) and Exon	within tx	in genes	untranslated region	x_chromosome	5'	CNV
ind710	del	chr22:37374970-37374970		chr22:37380416-37380416	18	G_unique	x_unique	454	NM_015374	unique	37375310	37391672	-	within	utr/exon	outside cds (37375310-37391672) and Exon	within tx	in genes	untranslated region	x_chromosome	3'	N
ind711	del	chr22:37380152-37380152		chr22:37385598-37385598	21	G_unique	approxcore	58	NM_015374	approx	37375310	37391672	-	outside 5'	intron	within CDS(37375310-37391672)	within tx (intron)	intron		x_chromosome	N	N
ind712	ins	chr22:37381932-37381943		chr22:37387378-37387389	11	G_unique	approxcore	333	NM_015374	aclust	37375310	37391672	-	outside 5'	intron	within CDS(37375310-37391672)	within tx (intron)	intron		x_chromosome	N	N
ind713	del	chr22:37391559-37391559		chr22:37397005-37397005	65	G_unique	approxcore	9	NM_015374	aclust	37375310	37391672	-	within	cds-exon	within CDS(37375310-37391672) and Exon	within tx	in genes	coding	x_chromosome	N	N
ind714	ins	chr22:37396244-37396272		chr22:37401690-37401718	28	G_unique	x_unique	1258	NM_015374	unique	37375310	37391672	-	outside 5'	promoter	outside cds (37375310-37391672)	very near to 5' side (1258 bp)	in genes	promoter	x_chromosome	N	N
ind715	ins	chr22:37462816-37462834		chr22:37468262-37468280	18	G_unique	approxcore	510	NM_014293	aclust	37461652	37482902	-	outside 5'	intron	within CDS(37461652-37482902)	within tx (intron)	intron		x_chromosome	N	N
ind716	ins	chr22:37472121-37472200		chr22:37477567-37477646	79	G_unique	approxcore	4565	NM_014293	aclust	37461652	37482902	-	outside 5'	intron	within CDS(37461652-37482902)	within tx (intron)	intron		x_chromosome	N	N
ind717	ins	chr22:37473123-37473177		chr22:37478569-37478623	54	G_unique	approxcore	5567	NM_014293	aclust	37461652	37482902	-	outside 5'	intron	within CDS(37461652-37482902)	within tx (intron)	intron		x_chromosome	N	N
ind718	ins	chr22:37474263-37474279		chr22:37479709-37479725	16	G_unique	exactcore	6707	NM_014293	eclust	37461652	37482902	-	outside 5'	intron	within CDS(37461652-37482902)	within tx (intron)	intron		x_chromosome	N	N
ind719	ins	chr22:37506359-37506383		chr22:37511805-37511829	24	G_unique	approxcore	114	NM_014292	aclust	37505252	37511234	-	outside 5'	intron	within CDS(37505252-37511234)	within tx (intron)	intron		x_chromosome	N	N
ind721	ins	chr22:37602667-37602678		chr22:37608113-37608124	11	Chr_unique	approxcore	440	NM_145699	aclust	37596735	37601553	+	outside 3'	terminator	outside cds (37596735-37601553)	very near to 3' side (440 bp)	in genes	terminator	x_chromosome	N	N
ind723!	del	chr22:37727963-37727963		chr22:37733409-37733409	10	G_unique	x_unique	1177	NM_021822	unique	37716405	37726465	+	outside 3'	terminator	outside cds (37716405-37726465)	very near to 3' side (1177 bp)	in genes	terminator	x_chromosome	N	N
ind73	del	chr22:17537960-17537960		chr22:17543406-17543406	34	G_unique	approxcore	312	NM_005984	aclust	17538196	17540740	-	within	utr/exon	outside cds (17538196-17540740) and Exon	within tx	in genes	untranslated region	x_chromosome	3'	CNV
ind730	ins	chr22:37862622-37862636		chr22:37868068-37868082	14	G_unique	approxcore	121	NM_033016	approx	37864766	37879916	-	outside 3'	terminator	outside cds (37864766-37879916)	very near to 3' side (121 bp)	in genes	terminator	x_chromosome	N	N
ind731	ins	chr22:37869645-37869663		chr22:37875091-37875109	18	G_unique	approxcore	373	NM_033016	aclust	37864766	37879916	-	outside 5'	intron	within CDS(37864766-37879916)	within tx (intron)	intron		x_chromosome	N	N
ind732	ins	chr22:37881378-37881542		chr22:37886824-37886988	164	G_unique	approxcore	1402	NM_002608	aclust	37864766	37883007	-	outside 3'	intron	within CDS(37864766-37883007)	within tx (intron)	intron		x_chromosome	N	N
ind737	ins	chr22:38018052-38018066		chr22:38023498-38023512	14	G_unique	x_unique	627	NM_145731	unique	37989054	38016734	+	outside 3'	terminator	outside cds (37989054-38016734)	very near to 3' side (627 bp)	in genes	terminator	x_chromosome	N	N
ind738	del	chr22:38022591-38022591		chr22:38028037-38028037	394	G_unique	approxcore	1852	NM_004711	aclust	37989054	38020958	+	within	utr/exon	outside cds (37989054-38020958) and Exon	within tx	in genes	untranslated region	x_chromosome	3'	N
ind739	ins	chr22:38060067-38060119		chr22:38065513-38065565	52	G_unique	approxcore	751	NM_153497	aclust	38038846	38075615	+	outside 5'	intron	within CDS(38038846-38075615)	within tx (intron)	intron		x_chromosome	N	N
ind74!	ins	chr22:17548025-17548036		chr22:17553471-17553482	11	G_unique	x_unique	1587	NM_007098	unique	17542821	17653718	-	outside 3'	intron	within CDS(17542821-17653718)	within tx (intron)	intron		x_chromosome	N	CNV
ind740!	del	chr22:38061349-38061349		chr22:38066795-38066795	24	G_unique	x_unique	334	NM_153497	unique	38038846	38075615	+	outside 3'	intron	within CDS(38038846-38075615)	within tx (intron)	intron		x_chromosome	N	N
ind742	ins	chr22:38095862-38095886		chr22:38101308-38101332	24	G_unique	approxcore	477	NM_002409	aclust	38126397	38127993	+	outside 5'	promoter	outside cds (38126397-38127993)	very near to 5' side (477 bp)	in genes	promoter	x_chromosome	N	CNV
ind743	del	chr22:38110536-38110536		chr22:38115982-38115982	342	G_unique	approxcore	13935	NM_002409	aclust	38126397	38127993	+	outside 3'	intron	outside cds (38126397-38127993)	within tx (intron)	intron		x_chromosome	N	CNV
ind744	ins	chr22:38149957-38149988		chr22:38155403-38155434	31	G_unique	approxcore	343	NM_019008	aclust	38150338	38153367	+	outside 5'	intron	outside cds (38150338-38153367)	within tx (intron)	intron		x_chromosome	N	N
ind745	del	chr22:38159081-38159081		chr22:38164527-38164527	11	G_unique	approxcore	526	NM_182810	approx	38160489	38161646	+	outside 5'	promoter	outside cds (38160489-38161646)	very near to 5' side (526 bp)	in genes	promoter	x_chromosome	N	N
ind75	ins	chr22:17564680-17564767		chr22:17570126-17570213	87	G_unique	approxcore	1123	NM_001835	aclust	17542821	17653718	-	outside 5'	intron	within CDS(17542821-17653718)	within tx (intron)	intron		x_chromosome	N	CNV
ind750	del	chr22:38232609-38232609		chr22:38238055-38238055	12	G_unique	approxcore	4585	NM_021096	aclust	38209796	38325449	+	outside 5'	intron	within CDS(38209796-38325449)	within tx (intron)	intron		x_chromosome	N	N
ind751	ins	chr22:38242579-38242621		chr22:38248025-38248067	42	G_unique	approxcore	2882	NM_021096	approx	38209796	38325449	+	outside 3'	intron	within CDS(38209796-38325449)	within tx (intron)	intron		x_chromosome	N	N
ind752	del	chr22:38263511-38263511		chr22:38268957-38268957	14	G_unique	x_unique	5060	NM_021096	unique	38209796	38325449	+	outside 3'	intron	within CDS(38209796-38325449)	within tx (intron)	intron		x_chromosome	N	N
ind753	ins	chr22:38292110-38292208		chr22:38297556-38297654	98	G_unique	approxcore	3141	NM_021096	aclust	38209796	38325449	+	outside 3'	intron	within CDS(38209796-38325449)	within tx (intron)	intron		x_chromosome	N	N
ind754	ins	chr22:38312943-38312955		chr22:38318389-38318401	12	G_unique	approxcore	51	NM_021096	aclust	38209796	38325449	+	outside 5'	intron	within CDS(38209796-38325449)	within tx (intron)	intron		x_chromosome	N	CNV
ind757	del	chr22:38391185-38391185		chr22:38396631-38396631	19	G_unique	approxcore	7858	NM_152512	aclust	38382722	38526791	-	outside 5'	intron	within CDS(38382722-38526791)	within tx (intron)	intron		x_chromosome	N	CNV
ind758	ins	chr22:38483166-38483216		chr22:38488612-38488662	50	G_unique	exactcore	8164	NM_152512	exact	38382722	38526791	-	outside 5'	intron	within CDS(38382722-38526791)	within tx (intron)	intron		x_chromosome	N	N
ind759	ins	chr22:38490739-38490756		chr22:38496185-38496202	17	G_unique	x_unique	10052	NM_152512	unique	38382722	38526791	-	outside 3'	intron	within CDS(38382722-38526791)	within tx (intron)	intron		x_chromosome	N	N
ind76	del	chr22:17577706-17577706		chr22:17583152-17583152	39	G_unique	approxcore	468	NM_001835	aclust	17542821	17653718	-	outside 3'	intron	within CDS(17542821-17653718)	within tx (intron)	intron		x_chromosome	N	CNV
ind760	del	chr22:38570647-38570647		chr22:38576093-38576093	78	G_unique	approxcore	15488	NM_004810	approx	38586149	38610127	+	outside 5'	intron	outside cds (38586149-38610127)	within tx (intron)	intron		x_chromosome	N	N
ind77	ins	chr22:17582847-17582861		chr22:17588293-17588307	14	G_unique	exactcore	592	NM_001835	exact	17542821	17653718	-	outside 3'	intron	within CDS(17542821-17653718)	within tx (intron)	intron		x_chromosome	N	CNV
ind770	ins	chr22:39004315-39004330		chr22:39009761-39009776	15	G_unique	exactcore	216	NM_000026	eclust	38985601	39005565	+	outside 3'	intron	within CDS(38985601-39005565)	within tx (intron)	intron		x_chromosome	N	N
ind771	del	chr22:39010139-39010139		chr22:39015585-39015585	13	G_unique	approxcore	408	NM_015705	approx	39039849	39048802	+	outside 3'	intron	outside cds (39039849-39048802)	within tx (intron)	intron		x_chromosome	N	N
ind772	ins	chr22:39043516-39043526		chr22:39048962-39048972	10	G_unique	approxcore	18	NM_015705	approx	39039849	39048802	+	outside 3'	intron (S/D)	within CDS(39039849-39048802)	within tx (intron)	intron		x_chromosome	N	N
ind773	del	chr22:39044439-39044439		chr22:39049885-39049885	56	G_unique	approxcore	112	NM_015705	aclust	39039849	39048802	+	outside 3'	intron	within CDS(39039849-39048802)	within tx (intron)	intron		x_chromosome	N	N
ind774	ins	chr22:39046159-39046362		chr22:39051605-39051808	203	G_unique	approxcore	9	NM_015705	aclust	39039849	39048802	+	spanning 5'	spans acceptor	within CDS(39039849-39048802)	within tx (spanning intron/exon)	in genes	splice	x_chromosome	N	N
ind775	ins	chr22:39048574-39048824		chr22:39054020-39054270	250	G_unique	approxcore	6	NM_015705	aclust	39039849	39048802	+	outside 3'	intron (S/D)	spans CDS on side	within tx (intron)	intron		x_chromosome	N	N
ind776	ins	chr22:39048852-39048874		chr22:39054298-39054320	22	G_unique	approxcore	128	NM_015705	aclust	39039849	39048802	+	within	utr/exon	outside cds (39039849-39048802) and Exon	within tx	in genes	untranslated region	x_chromosome	3'	N
ind777	del	chr22:39049771-39049771		chr22:39055217-39055217	24	G_unique	approxcore	438	NM_015705	aclust	39039849	39048802	+	outside 3'	terminator	outside cds (39039849-39048802)	very near to 3' side (438 bp)	in genes	terminator	x_chromosome	N	N
ind778	del	chr22:39054863-39054863		chr22:39060309-39060309	20	G_unique	approxcore	1165	NM_020831	aclust	39050432	39102270	-	outside 3'	intron	within CDS(39050432-39102270)	within tx (intron)	intron		x_chromosome	N	N
ind779	del	chr22:39104283-39104283		chr22:39109729-39109729	212	G_unique	approxcore	1954	NM_020831	aclust	39050432	39102270	-	outside 5'	intron	outside cds (39050432-39102270)	within tx (intron)	intron		x_chromosome	N	N
ind78	del	chr22:17585744-17585744		chr22:17591190-17591190	19	G_unique	x_unique	223	NM_001835	unique	17542821	17653718	-	outside 3'	intron	within CDS(17542821-17653718)	within tx (intron)	intron		x_chromosome	N	CNV
ind780!	del	chr22:39143948-39143948		chr22:39149394-39149394	11	G_unique	x_unique	41619	NM_020831	unique	39050432	39102270	-	outside 5'	intron	outside cds (39050432-39102270)	within tx (intron)	intron		x_chromosome	N	N
ind781	del	chr22:39245701-39245701		chr22:39251147-39251147	22	G_unique	x_unique	11923	NM_020831	unique	39050432	39102270	-	outside 5'	intron	outside cds (39050432-39102270)	within tx (intron)	intron		x_chromosome	N	N
ind782	ins	chr22:39246746-39246758		chr22:39252192-39252204	12	G_unique	approxcore	12968	NM_020831	approx	39050432	39102270	-	outside 5'	intron	outside cds (39050432-39102270)	within tx (intron)	intron		x_chromosome	N	N
ind783	del	chr22:39264909-39264909		chr22:39270355-39270355	210	G_unique	approxcore	10611	NM_020831	aclust	39050432	39102270	-	outside 3'	intron	outside cds (39050432-39102270)	within tx (intron)	intron		x_chromosome	N	CNV
ind786	del	chr22:39489781-39489781		chr22:39495227-39495227	528	G_unique	approxcore	84	NM_003932	aclust	39465580	39495583	-	outside 3'	intron	within CDS(39465580-39495583)	within tx (intron)	intron		x_chromosome	N	N
ind787	ins	chr22:39774721-39774982		chr22:39780167-39780428	261	G_unique	approxcore	33	NM_001429	aclust	39732047	39817999	+	bigger	bigger	within CDS(39732047-39817999)	within tx	in genes	coding	x_chromosome	N	N
ind788	ins	chr22:39854773-39854801		chr22:39860219-39860247	28	G_unique	approxcore	380	NM_031488	approx	39844405	39869294	+	outside 5'	intron	within CDS(39844405-39869294)	within tx (intron)	intron		x_chromosome	N	N
ind789	del	chr22:39887171-39887171		chr22:39892617-39892617	21	G_unique	exactcore	1201	NM_002883	exact	39885645	39920087	-	outside 3'	intron	within CDS(39885645-39920087)	within tx (intron)	intron		x_chromosome	N	N
ind79	del	chr22:17590176-17590176		chr22:17595622-17595622	11	G_unique	exactcore	1716	NM_001835	exact	17542821	17653718	-	outside 5'	intron	within CDS(17542821-17653718)	within tx (intron)	intron		x_chromosome	N	CNV
ind790	del	chr22:39905299-39905299		chr22:39910745-39910745	17	G_unique	x_unique	1413	NM_002883	unique	39885645	39920087	-	outside 5'	intron	within CDS(39885645-39920087)	within tx (intron)	intron		x_chromosome	N	N
ind791	ins	chr22:39965341-39965370		chr22:39970787-39970816	29	Chr_unique	exactcore	380	NM_017590	eclust	39959703	39996472	+	outside 3'	intron	within CDS(39959703-39996472)	within tx (intron)	intron		x_chromosome	N	CNV
ind792	ins	chr22:39995599-39996761		chr22:40001045-40002207	1162	G_unique	approxcore	80	NM_017590	aclust	39959703	39996472	+	outside 3'	intron	spans CDS on side	within tx (intron)	intron		x_chromosome	N	CNV
ind794	ins	chr22:40097841-40097851		chr22:40103287-40103297	10	G_unique	x_unique	909	NM_032758	unique	40099440	40107696	-	outside 3'	terminator	outside cds (40099440-40107696)	very near to 3' side (909 bp)	in genes	terminator	x_chromosome	N	CNV
ind795	del	chr22:40105092-40105092		chr22:40110538-40110538	34	G_unique	approxcore	1398	NM_032758	approx	40099440	40107696	-	outside 3'	intron	within CDS(40099440-40107696)	within tx (intron)	intron		x_chromosome	N	CNV
ind796	ins	chr22:40120390-40120407		chr22:40125836-40125853	17	G_unique	x_unique	12165	NM_001098	unique	40108189	40167656	+	outside 3'	intron	within CDS(40108189-40167656)	within tx (intron)	intron		x_chromosome	N	CNV
ind797	ins	chr22:40152991-40153015		chr22:40158437-40158461	24	G_unique	exactcore	1404	NM_001098	eclust	40108189	40167656	+	outside 5'	intron	within CDS(40108189-40167656)	within tx (intron)	intron		x_chromosome	N	CNV
ind798	ins	chr22:40216247-40216258		chr22:40221693-40221704	11	G_unique	x_unique	225	NM_002676	unique	40216360	40228848	-	within	utr/exon	outside cds (40216360-40228848) and Exon	within tx	in genes	untranslated region	x_chromosome	3'	CNV
ind799	ins	chr22:40292098-40292119		chr22:40297544-40297565	21	G_unique	x_unique	452	NM_001469	unique	40261047	40302858	+	outside 5'	intron	within CDS(40261047-40302858)	within tx (intron)	intron		x_chromosome	N	N
ind80	ins	chr22:17615370-17615531		chr22:17620816-17620977	161	G_unique	approxcore	504	NM_001835	aclust	17542821	17653718	-	outside 3'	intron	within CDS(17542821-17653718)	within tx (intron)	intron		x_chromosome	N	CNV
ind800	ins	chr22:40301580-40301754		chr22:40307026-40307200	174	G_unique	approxcore	910	NM_001469	aclust	40261047	40302858	+	outside 5'	intron	within CDS(40261047-40302858)	within tx (intron)	intron		x_chromosome	N	N
ind802!	del	chr22:40547255-40547255		chr22:40552701-40552701	27	G_unique	x_unique	1843	NM_004599	unique	40472313	40544703	+	outside 3'	terminator	outside cds (40472313-40544703)	very near to 3' side (1843 bp)	in genes	terminator	x_chromosome	N	N
ind803	del	chr22:40583513-40583513		chr22:40588959-40588959	24	G_unique	approxcore	754	NM_001002876	aclust	40578225	40586119	-	outside 3'	intron	within CDS(40578225-40586119)	within tx (intron)	intron		x_chromosome	N	N
ind804	del	chr22:40768273-40768273		chr22:40773719-40773719	19	G_unique	x_unique	14	NM_001002910	unique	40767168	40771355	-	within	cds-exon	within CDS(40767168-40771355) and Exon	within tx	in genes	coding	x_chromosome	N	N
ind807!	ins	chr22:40786245-40786263		chr22:40791691-40791709	18	G_unique	x_unique	638	NM_005650	unique	40795543	40842199	-	outside 3'	terminator	outside cds (40795543-40842199)	very near to 3' side (638 bp)	in genes	terminator	x_chromosome	N	N
ind808	del	chr22:40819446-40819446		chr22:40824892-40824892	16	G_unique	x_unique	12865	NM_005650	unique	40795543	40842199	-	outside 5'	intron	within CDS(40795543-40842199)	within tx (intron)	intron		x_chromosome	N	N
ind809	del	chr22:40829513-40829513		chr22:40834959-40834959	28	G_unique	approxcore	7031	NM_005650	approx	40795543	40842199	-	outside 3'	intron	within CDS(40795543-40842199)	within tx (intron)	intron		x_chromosome	N	N
ind81!	ins	chr22:17791919-17791935		chr22:17797365-17797381	16	G_unique	x_unique	1581	NM_003325	unique	17693516	17793553	-	outside 3'	intron	within CDS(17693516-17793553)	within tx (intron)	intron		x_chromosome	N	CNV
ind810	del	chr22:40830570-40830570		chr22:40836016-40836016	12	G_unique	x_unique	5974	NM_005650	unique	40795543	40842199	-	outside 3'	intron	within CDS(40795543-40842199)	within tx (intron)	intron		x_chromosome	N	N
ind811	del	chr22:40836561-40836561		chr22:40842007-40842007	515	G_unique	approxcore	17	NM_005650	approx	40795543	40842199	-	within	cds-exon	within CDS(40795543-40842199) and Exon	within tx	in genes	coding	x_chromosome	N	N
ind818	ins	chr22:41015894-41016227		chr22:41021340-41021673	333	G_unique	approxcore	1869	NM_145912	aclust	41012107	41059304	-	outside 5'	intron	within CDS(41012107-41059304)	within tx (intron)	intron		x_chromosome	N	N
ind819	del	chr22:41023268-41023268		chr22:41028714-41028714	11	G_unique	exactcore	1536	NM_145912	exact	41012107	41059304	-	outside 3'	intron	within CDS(41012107-41059304)	within tx (intron)	intron		x_chromosome	N	N
ind82	del	chr22:17833519-17833519		chr22:17838965-17838965	21	G_unique	x_unique	244	NM_005659	unique	17812746	17841162	-	outside 3'	intron	within CDS(17812746-17841162)	within tx (intron)	intron		x_chromosome	N	CNV
ind820	del	chr22:41053853-41053853		chr22:41059299-41059299	22	G_unique	approxcore	5330	NM_145912	aclust	41012107	41059304	-	outside 3'	intron	within CDS(41012107-41059304)	within tx (intron)	intron		x_chromosome	N	N
ind825	del	chr22:41140957-41140957		chr22:41146403-41146403	326	G_unique	approxcore	95	NM_015703	aclust	41139856	41146733	-	outside 3'	intron	within CDS(41139856-41146733)	within tx (intron)	intron		x_chromosome	N	CNV
ind826	ins	chr22:41143708-41143718		chr22:41149154-41149164	10	G_unique	x_unique	625	NM_015703	unique	41139856	41146733	-	outside 5'	intron	within CDS(41139856-41146733)	within tx (intron)	intron		x_chromosome	N	CNV
ind827	ins	chr22:41240980-41241004		chr22:41246426-41246450	24	G_unique	approxcore	741	NM_032311	aclust	41212737	41241804	-	outside 3'	intron	within CDS(41212737-41241804)	within tx (intron)	intron		x_chromosome	N	CNV
ind828	del	chr22:41251866-41251866		chr22:41257312-41257312	21	G_unique	x_unique	1031	NM_007326	unique	41246719	41263745	-	outside 5'	intron	within CDS(41246719-41263745)	within tx (intron)	intron		x_chromosome	N	CNV
ind83	ins	chr22:17843358-17843368		chr22:17848804-17848814	10	G_unique	exactcore	236	NM_003504	exact	17842045	17880985	+	outside 3'	intron	within CDS(17842045-17880985)	within tx (intron)	intron		x_chromosome	N	CNV
ind835!	del	chr22:41426248-41426248		chr22:41431694-41431694	97	G_unique	x_unique	141	NM_014570	unique	41424534	41484129	-	outside 5'	intron	within CDS(41424534-41484129)	within tx (intron)	intron		x_chromosome	N	N
ind836	ins	chr22:41450451-41450466		chr22:41455897-41455912	15	G_unique	exactcore	136	NM_014570	exact	41424534	41484129	-	outside 3'	intron	within CDS(41424534-41484129)	within tx (intron)	intron		x_chromosome	N	N
ind837	del	chr22:41483232-41483232		chr22:41488678-41488678	12	G_unique	x_unique	828	NM_014570	unique	41424534	41484129	-	outside 3'	intron	within CDS(41424534-41484129)	within tx (intron)	intron		x_chromosome	N	N
ind838	ins	chr22:41505825-41505878		chr22:41511271-41511324	53	G_unique	approxcore	116	NM_007229	aclust	41498303	41539027	-	outside 3'	intron	within CDS(41498303-41539027)	within tx (intron)	intron		x_chromosome	N	N
ind839	del	chr22:41505917-41505917		chr22:41511363-41511363	53	G_unique	approxcore	77	NM_007229	aclust	41498303	41539027	-	outside 3'	intron	within CDS(41498303-41539027)	within tx (intron)	intron		x_chromosome	N	N
ind84	del	chr22:17861592-17861592		chr22:17867038-17867038	26	G_unique	approxcore	364	NM_003504	aclust	17842045	17880985	+	outside 3'	intron	within CDS(17842045-17880985)	within tx (intron)	intron		x_chromosome	N	CNV
ind840	ins	chr22:41506682-41506717		chr22:41512128-41512163	35	G_unique	approxcore	566	NM_007229	aclust	41498303	41539027	-	outside 5'	intron	within CDS(41498303-41539027)	within tx (intron)	intron		x_chromosome	N	N
ind841	del	chr22:41507006-41507006		chr22:41512452-41512452	22	G_unique	x_unique	890	NM_007229	unique	41498303	41539027	-	outside 5'	intron	within CDS(41498303-41539027)	within tx (intron)	intron		x_chromosome	N	N
ind842	ins	chr22:41516149-41516175		chr22:41521595-41521621	26	G_unique	approxcore	404	NM_007229	aclust	41498303	41539027	-	outside 5'	intron	within CDS(41498303-41539027)	within tx (intron)	intron		x_chromosome	N	N
ind843	ins	chr22:41516271-41516289		chr22:41521717-41521735	18	G_unique	x_unique	526	NM_007229	unique	41498303	41539027	-	outside 5'	intron	within CDS(41498303-41539027)	within tx (intron)	intron		x_chromosome	N	N
ind844	ins	chr22:41520356-41520385		chr22:41525802-41525831	29	G_unique	approxcore	18	NM_007229	aclust	41498303	41539027	-	outside 3'	intron (S/D)	within CDS(41498303-41539027)	within tx (intron)	intron		x_chromosome	N	N
ind845	del	chr22:41581842-41581842		chr22:41587288-41587288	21	G_unique	approxcore	42738	NM_007229	aclust	41498303	41539027	-	outside 5'	intron	outside cds (41498303-41539027)	within tx (intron)	intron		x_chromosome	N	N
ind846	del	chr22:41603410-41603410		chr22:41608856-41608856	12	G_unique	x_unique	38557	NM_007229	unique	41498303	41539027	-	outside 3'	intron	outside cds (41498303-41539027)	within tx (intron)	intron		x_chromosome	N	N
ind847	del	chr22:41617094-41617094		chr22:41622540-41622540	23	G_unique	approxcore	24873	NM_007229	aclust	41498303	41539027	-	outside 3'	intron	outside cds (41498303-41539027)	within tx (intron)	intron		x_chromosome	N	N
ind848	del	chr22:41672794-41672794		chr22:41678240-41678240	201	G_unique	approxcore	562	NM_012263	aclust	41666722	41702533	-	outside 3'	intron	within CDS(41666722-41702533)	within tx (intron)	intron		x_chromosome	N	N
ind849	del	chr22:41705823-41705823		chr22:41711269-41711269	64	Chr_unique	approxcore	1025	NM_012263	aclust	41666722	41702533	-	outside 3'	intron	outside cds (41666722-41702533)	within tx (intron)	intron		x_chromosome	N	N
ind85!	del	chr22:17867603-17867603		chr22:17873049-17873049	14	G_unique	x_unique	45	NM_003504	unique	17842045	17880985	+	outside 3'	intron	within CDS(17842045-17880985)	within tx (intron)	intron		x_chromosome	N	CNV
ind850	ins	chr22:41705993-41706121		chr22:41711439-41711567	128	Chr_unique	approxcore	727	NM_012263	aclust	41666722	41702533	-	outside 3'	intron	outside cds (41666722-41702533)	within tx (intron)	intron		x_chromosome	N	N
ind852	ins	chr22:41754964-41754984		chr22:41760410-41760430	20	G_unique	approxcore	222	NM_001197	aclust	41750969	41756252	+	outside 3'	intron	within CDS(41750969-41756252)	within tx (intron)	intron		x_chromosome	N	N
ind854!	ins	chr22:41797171-41797191		chr22:41802617-41802637	20	G_unique	x_unique	656	NM_015140	unique	41794954	41814016	-	outside 5'	intron	within CDS(41794954-41814016)	within tx (intron)	intron		x_chromosome	N	N
ind855	ins	chr22:41808158-41808169		chr22:41813604-41813615	11	G_unique	x_unique	271	NM_015140	unique	41794954	41814016	-	outside 5'	intron	within CDS(41794954-41814016)	within tx (intron)	intron		x_chromosome	N	N
ind856	ins	chr22:41808978-41808994		chr22:41814424-41814440	16	G_unique	approxcore	932	NM_015140	approx	41794954	41814016	-	outside 3'	intron	within CDS(41794954-41814016)	within tx (intron)	intron		x_chromosome	N	N
ind857	del	chr22:41844446-41844446		chr22:41849892-41849892	55	G_unique	approxcore	755	NM_173050	aclust	41830943	41970208	-	outside 3'	intron	within CDS(41830943-41970208)	within tx (intron)	intron		x_chromosome	N	CNV
ind858	del	chr22:41868235-41868235		chr22:41873681-41873681	35	G_unique	approxcore	2334	NM_173050	approx	41830943	41970208	-	outside 5'	intron	within CDS(41830943-41970208)	within tx (intron)	intron		x_chromosome	N	CNV
ind859!	ins	chr22:41868575-41868589		chr22:41874021-41874035	14	G_unique	x_unique	2674	NM_173050	unique	41830943	41970208	-	outside 5'	intron	within CDS(41830943-41970208)	within tx (intron)	intron		x_chromosome	N	CNV
ind86	ins	chr22:17870041-17870077		chr22:17875487-17875523	36	G_unique	approxcore	100	NM_003504	aclust	17842045	17880985	+	outside 3'	intron	within CDS(17842045-17880985)	within tx (intron)	intron		x_chromosome	N	CNV
ind860	ins	chr22:41879835-41879898		chr22:41885281-41885344	63	G_unique	approxcore	5267	NM_173050	aclust	41830943	41970208	-	outside 3'	intron	within CDS(41830943-41970208)	within tx (intron)	intron		x_chromosome	N	CNV
ind861	ins	chr22:41879909-41880039		chr22:41885355-41885485	130	G_unique	approxcore	5126	NM_173050	aclust	41830943	41970208	-	outside 3'	intron	within CDS(41830943-41970208)	within tx (intron)	intron		x_chromosome	N	CNV
ind862	del	chr22:41880098-41880098		chr22:41885544-41885544	66	Chr_unique	approxcore	5067	NM_173050	aclust	41830943	41970208	-	outside 3'	intron	within CDS(41830943-41970208)	within tx (intron)	intron		x_chromosome	N	CNV
ind863	ins	chr22:41890166-41890190		chr22:41895612-41895636	24	G_unique	x_unique	374	NM_173050	unique	41830943	41970208	-	outside 5'	intron	within CDS(41830943-41970208)	within tx (intron)	intron		x_chromosome	N	CNV
ind864	del	chr22:41918497-41918497		chr22:41923943-41923943	34	G_unique	approxcore	370	NM_173050	aclust	41830943	41970208	-	outside 5'	intron	within CDS(41830943-41970208)	within tx (intron)	intron		x_chromosome	N	CNV
ind865	del	chr22:41918506-41918506		chr22:41923952-41923952	76	G_unique	approxcore	379	NM_173050	aclust	41830943	41970208	-	outside 5'	intron	within CDS(41830943-41970208)	within tx (intron)	intron		x_chromosome	N	CNV
ind866	ins	chr22:41918527-41918561		chr22:41923973-41924007	34	G_unique	approxcore	400	NM_173050	aclust	41830943	41970208	-	outside 5'	intron	within CDS(41830943-41970208)	within tx (intron)	intron		x_chromosome	N	CNV
ind867	del	chr22:41918571-41918571		chr22:41924017-41924017	37	G_unique	approxcore	444	NM_173050	aclust	41830943	41970208	-	outside 5'	intron	within CDS(41830943-41970208)	within tx (intron)	intron		x_chromosome	N	CNV
ind868	ins	chr22:41941063-41941082		chr22:41946509-41946528	19	G_unique	x_unique	5801	NM_173050	unique	41830943	41970208	-	outside 3'	intron	within CDS(41830943-41970208)	within tx (intron)	intron		x_chromosome	N	CNV
ind87	ins	chr22:17878480-17878496		chr22:17883926-17883942	16	G_unique	approxcore	107	NM_003504	approx	17842045	17880985	+	outside 5'	intron	within CDS(17842045-17880985)	within tx (intron)	intron		x_chromosome	N	CNV
ind873	ins	chr22:42181222-42181274		chr22:42186668-42186720	52	G_unique	approxcore	1679	NM_198856	aclust	42183032	42409996	-	outside 3'	terminator	outside cds (42183032-42409996)	very near to 3' side (1679 bp)	in genes	terminator	x_chromosome	N	N
ind874	ins	chr22:42183444-42183473		chr22:42188890-42188919	29	G_unique	approxcore	289	NM_198856	aclust	42183032	42409996	-	outside 5'	intron	within CDS(42183032-42409996)	within tx (intron)	intron		x_chromosome	N	N
ind875	del	chr22:42234166-42234166		chr22:42240598-42240598	20	G_unique	approxcore	477	NM_198856	aclust	42183032	42409996	-	outside 3'	intron	within CDS(42183032-42409996)	within tx (intron)	intron		x_chromosome	N	N
ind876	ins	chr22:42292615-42292626		chr22:42299047-42299058	11	G_unique	x_unique	3219	NM_198856	unique	42183032	42409996	-	outside 5'	intron	within CDS(42183032-42409996)	within tx (intron)	intron		x_chromosome	N	N
ind877	del	chr22:42428229-42428229		chr22:42434661-42434661	197	G_unique	approxcore	946	NM_022785	approx	42183032	42436498	-	outside 5'	intron	within CDS(42183032-42436498)	within tx (intron)	intron		x_chromosome	N	N
ind878	del	chr22:42491080-42491080		chr22:42497512-42497512	126	Chr_unique	approxcore	1966	NM_014351	aclust	42480180	42516562	-	outside 3'	intron	within CDS(42480180-42516562)	within tx (intron)	intron		x_chromosome	N	N
ind879	ins	chr22:42496206-42496223		chr22:42502638-42502655	17	G_unique	approxcore	94	NM_014351	aclust	42480180	42516562	-	outside 5'	intron	within CDS(42480180-42516562)	within tx (intron)	intron		x_chromosome	N	N
ind88	ins	chr22:17879211-17879222		chr22:17884657-17884668	11	G_unique	exactcore	241	NM_003504	eclust	17842045	17880985	+	outside 3'	intron	within CDS(17842045-17880985)	within tx (intron)	intron		x_chromosome	N	CNV
ind880	ins	chr22:42506698-42506717		chr22:42513130-42513149	19	G_unique	approxcore	9676	NM_014351	aclust	42480180	42516562	-	outside 3'	intron	within CDS(42480180-42516562)	within tx (intron)	intron		x_chromosome	N	N
ind882	del	chr22:42575959-42575959		chr22:42582391-42582391	22	G_unique	approxcore	1959	NM_025225	approx	42578091	42600562	+	outside 5'	promoter	outside cds (42578091-42600562)	very near to 5' side (1959 bp)	in genes	promoter	x_chromosome	N	N
ind883	ins	chr22:42585455-42585470		chr22:42591887-42591902	15	G_unique	x_unique	1587	NM_025225	unique	42578091	42600562	+	outside 5'	intron	within CDS(42578091-42600562)	within tx (intron)	intron		x_chromosome	N	N
ind884	ins	chr22:42586268-42586281		chr22:42592700-42592713	13	G_unique	exactcore	776	NM_025225	exact	42578091	42600562	+	outside 5'	intron	within CDS(42578091-42600562)	within tx (intron)	intron		x_chromosome	N	N
ind885	ins	chr22:42589281-42589298		chr22:42595713-42595730	17	G_unique	x_unique	435	NM_025225	unique	42578091	42600562	+	outside 3'	intron	within CDS(42578091-42600562)	within tx (intron)	intron		x_chromosome	N	N
ind886	ins	chr22:42590888-42590903		chr22:42597320-42597335	15	G_unique	x_unique	327	NM_025225	unique	42578091	42600562	+	outside 5'	intron	within CDS(42578091-42600562)	within tx (intron)	intron		x_chromosome	N	N
ind887	ins	chr22:42595484-42595514		chr22:42601916-42601946	30	G_unique	approxcore	1179	NM_025225	approx	42578091	42600562	+	outside 3'	intron	within CDS(42578091-42600562)	within tx (intron)	intron		x_chromosome	N	N
ind888	del	chr22:42649797-42649797		chr22:42656229-42656229	20	G_unique	approxcore	720	NM_015380	aclust	42609757	42650563	+	outside 5'	intron	within CDS(42609757-42650563)	within tx (intron)	intron		x_chromosome	N	N
ind889	ins	chr22:42741159-42741170		chr22:42747591-42747602	11	G_unique	approxcore	6937	NM_013327	approx	42678519	42822858	+	outside 5'	intron	within CDS(42678519-42822858)	within tx (intron)	intron		x_chromosome	N	N
ind890	del	chr22:42757320-42757320		chr22:42763752-42763752	95	G_unique	approxcore	3017	NM_013327	aclust	42678519	42822858	+	outside 3'	intron	within CDS(42678519-42822858)	within tx (intron)	intron		x_chromosome	N	N
ind891	ins	chr22:42778876-42778937		chr22:42785308-42785369	61	G_unique	approxcore	5556	NM_013327	aclust	42678519	42822858	+	outside 3'	intron	within CDS(42678519-42822858)	within tx (intron)	intron		x_chromosome	N	N
ind892	del	chr22:42782641-42782641		chr22:42789073-42789073	38	G_unique	approxcore	3025	NM_013327	aclust	42678519	42822858	+	outside 5'	intron	within CDS(42678519-42822858)	within tx (intron)	intron		x_chromosome	N	N
ind893	del	chr22:42846821-42846821		chr22:42853253-42853253	38	G_unique	approxcore	537	NM_022141	aclust	42837509	42860606	+	outside 3'	intron	within CDS(42837509-42860606)	within tx (intron)	intron		x_chromosome	N	N
ind894	ins	chr22:42851716-42851726		chr22:42858148-42858158	10	G_unique	x_unique	1074	NM_022141	unique	42837509	42860606	+	outside 5'	intron	within CDS(42837509-42860606)	within tx (intron)	intron		x_chromosome	N	N
ind895!	ins	chr22:42854458-42854470		chr22:42860890-42860902	12	G_unique	x_unique	1556	NM_022141	unique	42837509	42860606	+	outside 3'	intron	within CDS(42837509-42860606)	within tx (intron)	intron		x_chromosome	N	N
ind896	ins	chr22:42854785-42854801		chr22:42861217-42861233	16	G_unique	approxcore	1883	NM_022141	aclust	42837509	42860606	+	outside 3'	intron	within CDS(42837509-42860606)	within tx (intron)	intron		x_chromosome	N	N
ind9	ins	chr22:16038250-16038277		chr22:16043696-16043723	27	G_unique	exactcore	45	NM_177405	exact	16036926	16055022	-	outside 5'	intron	within CDS(16036926-16055022)	within tx (intron)	intron		x_chromosome	N	N
ind919	del	chr22:43164930-43164930		chr22:43223057-43223057	36	G_unique	approxcore	85	NM_032287	aclust	43169282	43170002	-	outside 3'	terminator	outside cds (43169282-43170002)	very near to 3' side (85 bp)	in genes	terminator	x_chromosome	N	N
ind926	ins	chr22:43358000-43358024		chr22:43416127-43416151	24	G_unique	exactcore	8314	NM_015366	eclust	43374947	43409693	+	outside 3'	intron	outside cds (43374947-43409693)	within tx (intron)	intron		x_chromosome	N	CNV
ind927	ins	chr22:43375794-43375821		chr22:43433921-43433948	27	G_unique	approxcore	740	NM_015366	approx	43374947	43409693	+	outside 3'	intron	within CDS(43374947-43409693)	within tx (intron)	intron		x_chromosome	N	CNV
ind929!	del	chr22:43424001-43424001		chr22:43482128-43482128	17	G_unique	x_unique	1036	NM_181335	unique	43532262	43535041	+	outside 5'	promoter	outside cds (43532262-43535041)	very near to 5' side (1036 bp)	in genes	promoter	x_chromosome	N	CNV
ind930	del	chr22:43432130-43432130		chr22:43490257-43490257	13	G_unique	x_unique	7057	NM_181335	unique	43532262	43535041	+	outside 3'	intron	outside cds (43532262-43535041)	within tx (intron)	intron		x_chromosome	N	CNV
ind931	del	chr22:43447823-43447823		chr22:43505950-43505950	18	G_unique	x_unique	11079	NM_181334	unique	43399043	43535041	+	outside 5'	intron	within CDS(43399043-43535041)	within tx (intron)	intron		x_chromosome	N	CNV
ind932!	del	chr22:43458694-43458694		chr22:43516821-43516821	29	G_unique	x_unique	208	NM_181334	unique	43399043	43535041	+	outside 5'	intron	within CDS(43399043-43535041)	within tx (intron)	intron		x_chromosome	N	CNV
ind933	ins	chr22:43468136-43468165		chr22:43526263-43526292	29	G_unique	x_unique	6357	NM_181334	unique	43399043	43535041	+	outside 5'	intron	within CDS(43399043-43535041)	within tx (intron)	intron		x_chromosome	N	CNV
ind934	del	chr22:43469446-43469446		chr22:43527573-43527573	12	G_unique	x_unique	5076	NM_181334	unique	43399043	43535041	+	outside 5'	intron	within CDS(43399043-43535041)	within tx (intron)	intron		x_chromosome	N	CNV
ind935	del	chr22:43472501-43472501		chr22:43530628-43530628	20	G_unique	exactcore	2021	NM_181334	eclust	43399043	43535041	+	outside 5'	intron	within CDS(43399043-43535041)	within tx (intron)	intron		x_chromosome	N	CNV
ind936	ins	chr22:43478432-43478449		chr22:43536559-43536576	17	G_unique	x_unique	2303	NM_181334	unique	43399043	43535041	+	outside 5'	intron	within CDS(43399043-43535041)	within tx (intron)	intron		x_chromosome	N	CNV
ind937	ins	chr22:43498208-43498242		chr22:43556335-43556369	34	G_unique	approxcore	169	NM_181334	aclust	43399043	43535041	+	outside 3'	intron	within CDS(43399043-43535041)	within tx (intron)	intron		x_chromosome	N	CNV
ind938	del	chr22:43498341-43498341		chr22:43556468-43556468	66	G_unique	exactcore	302	NM_181334	eclust	43399043	43535041	+	outside 3'	intron	within CDS(43399043-43535041)	within tx (intron)	intron		x_chromosome	N	CNV
ind939	ins	chr22:43509012-43509030		chr22:43567139-43567157	18	G_unique	approxcore	8684	NM_181334	aclust	43399043	43535041	+	outside 5'	intron	within CDS(43399043-43535041)	within tx (intron)	intron		x_chromosome	N	CNV
ind940	ins	chr22:43532127-43532151		chr22:43590254-43590278	24	Chr_unique	approxcore	25	NM_181334	approx	43399043	43535041	+	outside 5'	intron	within CDS(43399043-43535041)	within tx (intron)	intron		x_chromosome	N	N
ind941	ins	chr22:43532428-43532441		chr22:43590555-43590568	13	G_unique	x_unique	148	NM_181334	unique	43399043	43535041	+	outside 3'	intron	within CDS(43399043-43535041)	within tx (intron)	intron		x_chromosome	N	N
ind943	del	chr22:43553208-43553208		chr22:43611335-43611335	16	G_unique	approxcore	399	NM_138415	approx	43555531	43681996	-	outside 3'	terminator	outside cds (43555531-43681996)	very near to 3' side (399 bp)	in genes	terminator	x_chromosome	N	N
ind944	ins	chr22:43562481-43562529		chr22:43620608-43620656	48	G_unique	approxcore	253	NM_138415	aclust	43555531	43681996	-	outside 5'	intron	within CDS(43555531-43681996)	within tx (intron)	intron		x_chromosome	N	N
ind945	ins	chr22:43566304-43566322		chr22:43624431-43624449	18	G_unique	x_unique	325	NM_138415	unique	43555531	43681996	-	outside 5'	intron	within CDS(43555531-43681996)	within tx (intron)	intron		x_chromosome	N	N
ind946	del	chr22:43598492-43598492		chr22:43656619-43656619	58	G_unique	approxcore	5556	NM_138415	aclust	43555531	43681996	-	outside 5'	intron	within CDS(43555531-43681996)	within tx (intron)	intron		x_chromosome	N	N
ind947!	ins	chr22:43600745-43600755		chr22:43658872-43658882	10	G_unique	x_unique	7809	NM_138415	unique	43555531	43681996	-	outside 5'	intron	within CDS(43555531-43681996)	within tx (intron)	intron		x_chromosome	N	N
ind948!	del	chr22:43602916-43602916		chr22:43661043-43661043	15	G_unique	x_unique	9980	NM_138415	unique	43555531	43681996	-	outside 5'	intron	within CDS(43555531-43681996)	within tx (intron)	intron		x_chromosome	N	N
ind949	del	chr22:43603748-43603748		chr22:43661875-43661875	331	G_unique	approxcore	10812	NM_138415	aclust	43555531	43681996	-	outside 5'	intron	within CDS(43555531-43681996)	within tx (intron)	intron		x_chromosome	N	N
ind950	ins	chr22:43603925-43604033		chr22:43662052-43662160	108	G_unique	approxcore	10989	NM_138415	aclust	43555531	43681996	-	outside 5'	intron	within CDS(43555531-43681996)	within tx (intron)	intron		x_chromosome	N	N
ind951	ins	chr22:43612547-43612558		chr22:43670674-43670685	11	G_unique	exactcore	19611	NM_138415	eclust	43555531	43681996	-	outside 5'	intron	within CDS(43555531-43681996)	within tx (intron)	intron		x_chromosome	N	N
ind952	del	chr22:43612815-43612815		chr22:43670942-43670942	11	G_unique	x_unique	19879	NM_138415	unique	43555531	43681996	-	outside 5'	intron	within CDS(43555531-43681996)	within tx (intron)	intron		x_chromosome	N	N
ind953	del	chr22:43620470-43620470		chr22:43678597-43678597	19	G_unique	approxcore	27534	NM_138415	approx	43555531	43681996	-	outside 5'	intron	within CDS(43555531-43681996)	within tx (intron)	intron		x_chromosome	N	N
ind954	del	chr22:43635765-43635765		chr22:43693892-43693892	65	G_unique	approxcore	42829	NM_138415	aclust	43555531	43681996	-	outside 5'	intron	within CDS(43555531-43681996)	within tx (intron)	intron		x_chromosome	N	N
ind955	del	chr22:43644461-43644461		chr22:43702588-43702588	67	G_unique	approxcore	36530	NM_138415	approx	43555531	43681996	-	outside 3'	intron	within CDS(43555531-43681996)	within tx (intron)	intron		x_chromosome	N	N
ind956	ins	chr22:43669877-43669892		chr22:43728004-43728019	15	G_unique	x_unique	11099	NM_138415	unique	43555531	43681996	-	outside 3'	intron	within CDS(43555531-43681996)	within tx (intron)	intron		x_chromosome	N	N
ind957	ins	chr22:43681802-43681893		chr22:43739929-43740020	91	G_unique	approxcore	49	NM_138415	aclust	43555531	43681996	-	outside 3'	intron	within CDS(43555531-43681996)	within tx (intron)	intron		x_chromosome	N	N
ind966	del	chr22:43841068-43841068		chr22:43899195-43899195	31	G_unique	approxcore	375	NM_153645	approx	43844061	43857102	+	outside 3'	intron	outside cds (43844061-43857102)	within tx (intron)	intron		x_chromosome	N	CNV
ind967	del	chr22:43853147-43853147		chr22:43911274-43911274	16	G_unique	approxcore	585	NM_153645	approx	43844061	43857102	+	outside 5'	intron	within CDS(43844061-43857102)	within tx (intron)	intron		x_chromosome	N	CNV
ind974	del	chr22:43958082-43958082		chr22:44016209-44016209	14	G_unique	x_unique	305	NM_006953	unique	43957460	43968166	+	outside 5'	intron	within CDS(43957460-43968166)	within tx (intron)	intron		x_chromosome	N	CNV
ind975	del	chr22:43958657-43958657		chr22:44016784-44016784	57	G_unique	x_unique	114	NM_006953	unique	43957460	43968166	+	outside 3'	intron	within CDS(43957460-43968166)	within tx (intron)	intron		x_chromosome	N	CNV
ind976	ins	chr22:44007665-44007680		chr22:44065792-44065807	15	G_unique	x_unique	116	NM_017911	unique	43994826	44012852	+	outside 5'	intron	within CDS(43994826-44012852)	within tx (intron)	intron		x_chromosome	N	CNV
ind977	del	chr22:44009781-44009781		chr22:44067908-44067908	51	G_unique	approxcore	923	NM_017911	aclust	43994826	44012852	+	outside 3'	intron	within CDS(43994826-44012852)	within tx (intron)	intron		x_chromosome	N	CNV
ind978	del	chr22:44017924-44017924		chr22:44076051-44076051	74	G_unique	approxcore	19	NM_148674	aclust	44017002	44086014	-	within	cds-exon	within CDS(44017002-44086014) and Exon	within tx	in genes	coding	x_chromosome	N	CNV
ind979	del	chr22:44033747-44033747		chr22:44091874-44091874	13	G_unique	exactcore	537	NM_148674	exact	44017002	44086014	-	outside 3'	intron	within CDS(44017002-44086014)	within tx (intron)	intron		x_chromosome	N	CNV
ind98	del	chr22:18079832-18079832		chr22:18085278-18085278	13	G_unique	x_unique	1846	NM_002688	unique	18076665	18084561	+	outside 5'	intron	within CDS(18076665-18084561)	within tx (intron)	intron		x_chromosome	N	CNV
ind980	del	chr22:44063163-44063163		chr22:44121290-44121290	498	G_unique	approxcore	820	NM_148674	aclust	44017002	44086014	-	outside 5'	intron	within CDS(44017002-44086014)	within tx (intron)	intron		x_chromosome	N	CNV
ind981	ins	chr22:44101281-44101299		chr22:44159408-44159426	18	G_unique	approxcore	2046	NM_015653	approx	44090055	44104808	+	outside 5'	intron	within CDS(44090055-44104808)	within tx (intron)	intron		x_chromosome	N	CNV
ind982	del	chr22:44104464-44104464		chr22:44162591-44162591	15	G_unique	x_unique	265	NM_015653	unique	44090055	44104808	+	outside 5'	intron	within CDS(44090055-44104808)	within tx (intron)	intron		x_chromosome	N	CNV
ind985	del	chr22:44177833-44177833		chr22:44235960-44235960	73	G_unique	approxcore	2323	NM_006486	aclust	44175431	44272892	+	outside 3'	intron	within CDS(44175431-44272892)	within tx (intron)	intron		x_chromosome	N	CNV
ind986!	del	chr22:44187423-44187423		chr22:44245550-44245550	20	G_unique	x_unique	3704	NM_006486	unique	44175431	44272892	+	outside 5'	intron	within CDS(44175431-44272892)	within tx (intron)	intron		x_chromosome	N	CNV
ind987	ins	chr22:44196939-44196954		chr22:44255066-44255081	15	G_unique	approxcore	1034	NM_006486	aclust	44175431	44272892	+	outside 5'	intron	within CDS(44175431-44272892)	within tx (intron)	intron		x_chromosome	N	CNV
ind988	del	chr22:44226288-44226288		chr22:44284415-44284415	16	G_unique	approxcore	3227	NM_006486	approx	44175431	44272892	+	outside 3'	intron	within CDS(44175431-44272892)	within tx (intron)	intron		x_chromosome	N	CNV
ind989	del	chr22:44234578-44234578		chr22:44292705-44292705	32	G_unique	approxcore	779	NM_001996	approx	44175431	44235712	+	outside 5'	intron	within CDS(44175431-44235712)	within tx (intron)	intron		x_chromosome	N	CNV
ind99!	del	chr22:18087121-18087121		chr22:18092567-18092567	20	G_unique	x_unique	273	NM_000407	unique	18085646	18086541	+	outside 3'	terminator	outside cds (18085646-18086541)	very near to 3' side (273 bp)	in genes	terminator	x_chromosome	N	CNV
ind990	del	chr22:44234669-44234669		chr22:44292796-44292796	29	G_unique	approxcore	688	NM_001996	aclust	44175431	44235712	+	outside 5'	intron	within CDS(44175431-44235712)	within tx (intron)	intron		x_chromosome	N	CNV
ind992	ins	chr22:44357518-44357589		chr22:44415645-44415716	71	G_unique	approxcore	4568	NM_013236	aclust	44344509	44516117	+	outside 5'	intron	within CDS(44344509-44516117)	within tx (intron)	intron		x_chromosome	N	N
ind993	del	chr22:44366405-44366405		chr22:44424532-44424532	12	G_unique	x_unique	881	NM_013236	unique	44344509	44516117	+	outside 3'	intron	within CDS(44344509-44516117)	within tx (intron)	intron		x_chromosome	N	N
ind994	del	chr22:44395832-44395832		chr22:44453959-44453959	70	G_unique	approxcore	4893	NM_013236	aclust	44344509	44516117	+	outside 3'	intron	within CDS(44344509-44516117)	within tx (intron)	intron		x_chromosome	N	N
ind995	del	chr22:44441603-44441603		chr22:44499730-44499730	26	G_unique	exactcore	28619	NM_013236	eclust	44344509	44516117	+	outside 3'	intron	within CDS(44344509-44516117)	within tx (intron)	intron		x_chromosome	N	N
ind996	ins	chr22:44476165-44476190		chr22:44534292-44534317	25	G_unique	x_unique	3214	NM_013236	unique	44344509	44516117	+	outside 5'	intron	within CDS(44344509-44516117)	within tx (intron)	intron		x_chromosome	N	N
ind998	ins	chr22:44713387-44713398		chr22:44771532-44771543	11	G_unique	exactcore	3989	NM_207477	eclust	44706047	44718131	+	outside 5'	intron	within CDS(44706047-44718131)	within tx (intron)	intron		x_chromosome	N	N
ind100	del	chr22:18096588-18096588		chr22:18102034-18102034	13	G_unique	x_unique	9740	NM_000407	unique	18085646	18086541	+	outside 3'	downstream	outside cds (18085646-18086541)	near on 3' side (9740 bp)	downstre		x_chromosome	N	CNV
ind1000	del	chr22:44732329-44732329		chr22:44790474-44790474	44	G_unique	approxcore	12570	NM_207477	aclust	44706047	44718131	+	outside 3'	downstream	outside cds (44706047-44718131)	near on 3' side (12570 bp)	downstre		x_chromosome	N	N
ind1001!	ins	chr22:44753766-44753776		chr22:44811911-44811921	10	G_unique	x_unique	4963	NM_005036	unique	44806521	44843518	+	outside 5'	upstream	outside cds (44806521-44843518)	near on 5' side (4963 bp)	upstream		x_chromosome	N	CNV
ind101	del	chr22:18100124-18100124		chr22:18105570-18105570	20	G_unique	exactcore	13276	NM_000407	eclust	18085646	18086541	+	outside 3'	downstream	outside cds (18085646-18086541)	near on 3' side (13276 bp)	downstre		x_chromosome	N	CNV
ind102	del	chr22:18103763-18103763		chr22:18109209-18109209	10	G_unique	x_unique	15016	NM_080647	unique	18121720	18128944	+	outside 5'	upstream	outside cds (18121720-18128944)	near on 5' side (15016 bp)	upstream		x_chromosome	N	CNV
ind1021	del	chr22:45162578-45162578		chr22:45220723-45220723	30	G_unique	x_unique	17270	NM_014246	unique	44971315	45145308	-	outside 5'	upstream	outside cds (44971315-45145308)	near on 5' side (17270 bp)	upstream		x_chromosome	N	N
ind1022	del	chr22:45200013-45200013		chr22:45258158-45258158	20	G_unique	x_unique	54705	NM_014246	unique	44971315	45145308	-	outside 5'	intergenic	outside cds (44971315-45145308)	way outside on 5' side (54705 bp)	x_interg		x_chromosome	N	CNV
ind1023	ins	chr22:45214766-45214798		chr22:45272911-45272943	32	Chr_unique	approxcore	69458	NM_014246	aclust	44971315	45145308	-	outside 5'	intergenic	outside cds (44971315-45145308)	way outside on 5' side (69458 bp)	x_interg		x_chromosome	N	N
ind1024	ins	chr22:45222906-45222926		chr22:45281051-45281071	20	Chr_unique	approxcore	69622	NM_022766	aclust	45295271	45346286	-	outside 3'	intergenic	outside cds (45295271-45346286)	way outside on 3' side (69622 bp)	x_interg		x_chromosome	N	CNV
ind1025	ins	chr22:45264522-45264545		chr22:45322667-45322690	23	G_unique	approxcore	28003	NM_022766	aclust	45295271	45346286	-	outside 3'	intergenic	outside cds (45295271-45346286)	way outside on 3' side (28003 bp)	x_interg		x_chromosome	N	CNV
ind1026	del	chr22:45270683-45270683		chr22:45328828-45328828	20	G_unique	exactcore	21865	NM_022766	eclust	45295271	45346286	-	outside 3'	downstream	outside cds (45295271-45346286)	near on 3' side (21865 bp)	downstre		x_chromosome	N	CNV
ind1027	del	chr22:45276388-45276388		chr22:45334533-45334533	21	G_unique	approxcore	16160	NM_022766	aclust	45295271	45346286	-	outside 3'	downstream	outside cds (45295271-45346286)	near on 3' side (16160 bp)	downstre		x_chromosome	N	CNV
ind103!	ins	chr22:18105638-18105650		chr22:18111084-18111096	12	G_unique	x_unique	13129	NM_080647	unique	18121720	18128944	+	outside 5'	upstream	outside cds (18121720-18128944)	near on 5' side (13129 bp)	upstream		x_chromosome	N	CNV
ind1033	del	chr22:45358126-45358126		chr22:45416271-45416271	155	Chr_unique	approxcore	11733	NM_022766	aclust	45295271	45346286	-	outside 5'	upstream	outside cds (45295271-45346286)	near on 5' side (11733 bp)	upstream		x_chromosome	N	CNV
ind1034	del	chr22:45358163-45358163		chr22:45416308-45416308	51	G_unique	approxcore	11770	NM_022766	aclust	45295271	45346286	-	outside 5'	upstream	outside cds (45295271-45346286)	near on 5' side (11770 bp)	upstream		x_chromosome	N	CNV
ind1035	ins	chr22:45358204-45358316		chr22:45416349-45416461	112	G_unique	approxcore	11811	NM_022766	aclust	45295271	45346286	-	outside 5'	upstream	outside cds (45295271-45346286)	near on 5' side (11811 bp)	upstream		x_chromosome	N	CNV
ind1036	del	chr22:45367870-45367870		chr22:45426015-45426015	16	G_unique	exactcore	2919	NM_014346	exact	45370924	45781510	+	outside 5'	upstream	outside cds (45370924-45781510)	near on 5' side (2919 bp)	upstream		x_chromosome	N	CNV
ind108	ins	chr22:18235110-18235126		chr22:18240556-18240572	16	G_unique	approxcore	2467	NM_145748	aclust	18239181	18294446	-	outside 3'	downstream	outside cds (18239181-18294446)	near on 3' side (2467 bp)	downstre		x_chromosome	N	CNV
ind1088	ins	chr22:45784618-45784645		chr22:45842763-45842790	27	G_unique	approxcore	2655	NM_014346	aclust	45370924	45781510	+	outside 3'	downstream	outside cds (45370924-45781510)	near on 3' side (2655 bp)	downstre		x_chromosome	N	CNV
ind1089	del	chr22:45784680-45784680		chr22:45842825-45842825	54	G_unique	approxcore	2717	NM_014346	aclust	45370924	45781510	+	outside 3'	downstream	outside cds (45370924-45781510)	near on 3' side (2717 bp)	downstre		x_chromosome	N	CNV
ind1090	ins	chr22:45800408-45801287		chr22:45858553-45859432	879	G_unique	approxcore	18445	NM_014346	aclust	45370924	45781510	+	outside 3'	downstream	outside cds (45370924-45781510)	near on 3' side (18445 bp)	downstre		x_chromosome	N	CNV
ind1091	ins	chr22:45803517-45803537		chr22:45861662-45861682	20	G_unique	approxcore	21554	NM_014346	aclust	45370924	45781510	+	outside 3'	downstream	outside cds (45370924-45781510)	near on 3' side (21554 bp)	downstre		x_chromosome	N	CNV
ind1092	ins	chr22:45807871-45807882		chr22:45866016-45866027	11	G_unique	x_unique	25908	NM_014346	unique	45370924	45781510	+	outside 3'	intergenic	outside cds (45370924-45781510)	way outside on 3' side (25908 bp)	x_interg		x_chromosome	N	CNV
ind1093	del	chr22:45812921-45812921		chr22:45871066-45871066	43	G_unique	approxcore	30958	NM_014346	aclust	45370924	45781510	+	outside 3'	intergenic	outside cds (45370924-45781510)	way outside on 3' side (30958 bp)	x_interg		x_chromosome	N	CNV
ind1094	ins	chr22:45820086-45820353		chr22:45878231-45878498	267	G_unique	approxcore	38123	NM_014346	aclust	45370924	45781510	+	outside 3'	intergenic	outside cds (45370924-45781510)	way outside on 3' side (38123 bp)	x_interg		x_chromosome	N	CNV
ind1095	ins	chr22:45820429-45820451		chr22:45878574-45878596	22	Chr_unique	exactcore	38466	NM_014346	eclust	45370924	45781510	+	outside 3'	intergenic	outside cds (45370924-45781510)	way outside on 3' side (38466 bp)	x_interg		x_chromosome	N	CNV
ind1096	del	chr22:45820658-45820658		chr22:45878803-45878803	210	Chr_unique	approxcore	38695	NM_014346	aclust	45370924	45781510	+	outside 3'	intergenic	outside cds (45370924-45781510)	way outside on 3' side (38695 bp)	x_interg		x_chromosome	N	CNV
ind1097	ins	chr22:45820776-45820796		chr22:45878921-45878941	20	Chr_unique	exactcore	38813	NM_014346	eclust	45370924	45781510	+	outside 3'	intergenic	outside cds (45370924-45781510)	way outside on 3' side (38813 bp)	x_interg		x_chromosome	N	CNV
ind1098	ins	chr22:45821006-45821076		chr22:45879151-45879221	70	Chr_unique	approxcore	39043	NM_014346	aclust	45370924	45781510	+	outside 3'	intergenic	outside cds (45370924-45781510)	way outside on 3' side (39043 bp)	x_interg		x_chromosome	N	CNV
ind1099	ins	chr22:45821178-45821269		chr22:45879323-45879414	91	G_unique	approxcore	39215	NM_014346	aclust	45370924	45781510	+	outside 3'	intergenic	outside cds (45370924-45781510)	way outside on 3' side (39215 bp)	x_interg		x_chromosome	N	CNV
ind1100	del	chr22:45821446-45821446		chr22:45879591-45879591	123	G_unique	approxcore	39483	NM_014346	aclust	45370924	45781510	+	outside 3'	intergenic	outside cds (45370924-45781510)	way outside on 3' side (39483 bp)	x_interg		x_chromosome	N	CNV
ind1101	del	chr22:45823657-45823657		chr22:45881802-45881802	14	G_unique	approxcore	41694	NM_014346	approx	45370924	45781510	+	outside 3'	intergenic	outside cds (45370924-45781510)	way outside on 3' side (41694 bp)	x_interg		x_chromosome	N	CNV
ind1102!	ins	chr22:45845026-45845043		chr22:45903171-45903188	17	G_unique	x_unique	63063	NM_014346	unique	45370924	45781510	+	outside 3'	intergenic	outside cds (45370924-45781510)	way outside on 3' side (63063 bp)	x_interg		x_chromosome	N	CNV
ind1103	del	chr22:45868591-45868591		chr22:45926736-45926736	35	G_unique	approxcore	86628	NM_014346	aclust	45370924	45781510	+	outside 3'	intergenic	outside cds (45370924-45781510)	way outside on 3' side (86628 bp)	x_interg		x_chromosome	N	CNV
ind1104	ins	chr22:45868608-45868643		chr22:45926753-45926788	35	G_unique	approxcore	86645	NM_014346	aclust	45370924	45781510	+	outside 3'	intergenic	outside cds (45370924-45781510)	way outside on 3' side (86645 bp)	x_interg		x_chromosome	N	CNV
ind1105	del	chr22:45926588-45926588		chr22:45984733-45984733	146	Chr_unique	approxcore	144625	NM_014346	aclust	45370924	45781510	+	outside 3'	intergenic	outside cds (45370924-45781510)	way outside on 3' side (144625 bp)	x_interg		x_chromosome	N	CNV
ind1106	ins	chr22:45926589-45926613		chr22:45984734-45984758	24	Chr_unique	x_unique	144626	NM_014346	unique	45370924	45781510	+	outside 3'	intergenic	outside cds (45370924-45781510)	way outside on 3' side (144626 bp)	x_interg		x_chromosome	N	CNV
ind1107	del	chr22:45926664-45926664		chr22:45984809-45984809	147	G_unique	approxcore	144701	NM_014346	aclust	45370924	45781510	+	outside 3'	intergenic	outside cds (45370924-45781510)	way outside on 3' side (144701 bp)	x_interg		x_chromosome	N	CNV
ind1108	del	chr22:45943111-45943111		chr22:46001256-46001256	64	G_unique	exactcore	161148	NM_014346	eclust	45370924	45781510	+	outside 3'	intergenic	outside cds (45370924-45781510)	way outside on 3' side (161148 bp)	x_interg		x_chromosome	N	N
ind1109	del	chr22:45965200-45965200		chr22:46023345-46023345	47	G_unique	approxcore	183237	NM_014346	aclust	45370924	45781510	+	outside 3'	intergenic	outside cds (45370924-45781510)	way outside on 3' side (183237 bp)	x_interg		x_chromosome	N	N
ind1110	ins	chr22:45984305-45984378		chr22:46042450-46042523	73	G_unique	approxcore	202342	NM_014346	aclust	45370924	45781510	+	outside 3'	intergenic	outside cds (45370924-45781510)	way outside on 3' side (202342 bp)	x_interg		x_chromosome	N	N
ind1111	ins	chr22:45994231-45994449		chr22:46052376-46052594	218	G_unique	approxcore	212268	NM_014346	aclust	45370924	45781510	+	outside 3'	intergenic	outside cds (45370924-45781510)	way outside on 3' side (212268 bp)	x_interg		x_chromosome	N	N
ind1112	del	chr22:45995940-45995940		chr22:46054085-46054085	16	G_unique	x_unique	213977	NM_014346	unique	45370924	45781510	+	outside 3'	intergenic	outside cds (45370924-45781510)	way outside on 3' side (213977 bp)	x_interg		x_chromosome	N	N
ind1113	del	chr22:46007301-46007301		chr22:46065446-46065446	68	G_unique	approxcore	221731	NM_001001693	aclust	46233423	46237421	-	outside 3'	intergenic	outside cds (46233423-46237421)	way outside on 3' side (221731 bp)	x_interg		x_chromosome	N	N
ind1114	ins	chr22:46007947-46007989		chr22:46066092-46066134	42	Chr_unique	approxcore	221043	NM_001001693	aclust	46233423	46237421	-	outside 3'	intergenic	outside cds (46233423-46237421)	way outside on 3' side (221043 bp)	x_interg		x_chromosome	N	N
ind1115	ins	chr22:46008089-46008173		chr22:46066234-46066318	84	G_unique	approxcore	220859	NM_001001693	aclust	46233423	46237421	-	outside 3'	intergenic	outside cds (46233423-46237421)	way outside on 3' side (220859 bp)	x_interg		x_chromosome	N	N
ind1116	ins	chr22:46040744-46040768		chr22:46098889-46098913	24	G_unique	approxcore	188264	NM_001001693	approx	46233423	46237421	-	outside 3'	intergenic	outside cds (46233423-46237421)	way outside on 3' side (188264 bp)	x_interg		x_chromosome	N	N
ind1117	ins	chr22:46092982-46093084		chr22:46151127-46151229	102	G_unique	approxcore	135948	NM_001001693	approx	46233423	46237421	-	outside 3'	intergenic	outside cds (46233423-46237421)	way outside on 3' side (135948 bp)	x_interg		x_chromosome	N	N
ind1118	del	chr22:46103428-46103428		chr22:46161573-46161573	19	G_unique	exactcore	125604	NM_001001693	eclust	46233423	46237421	-	outside 3'	intergenic	outside cds (46233423-46237421)	way outside on 3' side (125604 bp)	x_interg		x_chromosome	N	N
ind1119	del	chr22:46128222-46128222		chr22:46186367-46186367	16	G_unique	exactcore	100810	NM_001001693	exact	46233423	46237421	-	outside 3'	intergenic	outside cds (46233423-46237421)	way outside on 3' side (100810 bp)	x_interg		x_chromosome	N	N
ind1120	del	chr22:46143664-46143664		chr22:46201809-46201809	11	G_unique	x_unique	85368	NM_001001693	unique	46233423	46237421	-	outside 3'	intergenic	outside cds (46233423-46237421)	way outside on 3' side (85368 bp)	x_interg		x_chromosome	N	N
ind1121	del	chr22:46169327-46169327		chr22:46227472-46227472	45	G_unique	approxcore	59705	NM_001001693	aclust	46233423	46237421	-	outside 3'	intergenic	outside cds (46233423-46237421)	way outside on 3' side (59705 bp)	x_interg		x_chromosome	N	N
ind1122	del	chr22:46181593-46181593		chr22:46239738-46239738	213	G_unique	approxcore	47439	NM_001001693	aclust	46233423	46237421	-	outside 3'	intergenic	outside cds (46233423-46237421)	way outside on 3' side (47439 bp)	x_interg		x_chromosome	N	N
ind1123	ins	chr22:46195992-46196005		chr22:46254137-46254150	13	G_unique	approxcore	33027	NM_001001693	approx	46233423	46237421	-	outside 3'	intergenic	outside cds (46233423-46237421)	way outside on 3' side (33027 bp)	x_interg		x_chromosome	N	N
ind1126	del	chr22:46272661-46272661		chr22:46330806-46330806	18	G_unique	x_unique	33102	NM_001001693	unique	46233423	46237421	-	outside 5'	intergenic	outside cds (46233423-46237421)	way outside on 5' side (33102 bp)	x_interg		x_chromosome	N	N
ind1127	del	chr22:46323118-46323118		chr22:46381263-46381263	16	G_unique	x_unique	83559	NM_001001693	unique	46233423	46237421	-	outside 5'	intergenic	outside cds (46233423-46237421)	way outside on 5' side (83559 bp)	x_interg		x_chromosome	N	N
ind1128	del	chr22:46398533-46398533		chr22:46456678-46456678	45	G_unique	approxcore	158974	NM_001001693	approx	46233423	46237421	-	outside 5'	intergenic	outside cds (46233423-46237421)	way outside on 5' side (158974 bp)	x_interg		x_chromosome	N	N
ind1129	del	chr22:46423177-46423177		chr22:46481322-46481322	17	G_unique	approxcore	183618	NM_001001693	aclust	46233423	46237421	-	outside 5'	intergenic	outside cds (46233423-46237421)	way outside on 5' side (183618 bp)	x_interg		x_chromosome	N	N
ind1130	ins	chr22:46558551-46558607		chr22:46616696-46616752	56	G_unique	approxcore	318992	NM_001001693	approx	46233423	46237421	-	outside 5'	intergenic	outside cds (46233423-46237421)	way outside on 5' side (318992 bp)	x_interg		x_chromosome	N	N
ind1131	ins	chr22:46604668-46604753		chr22:46662813-46662898	85	G_unique	approxcore	365109	NM_001001693	aclust	46233423	46237421	-	outside 5'	intergenic	outside cds (46233423-46237421)	way outside on 5' side (365109 bp)	x_interg		x_chromosome	N	CNV
ind1132	del	chr22:46635601-46635601		chr22:46693746-46693746	315	G_unique	approxcore	396042	NM_001001693	aclust	46233423	46237421	-	outside 5'	intergenic	outside cds (46233423-46237421)	way outside on 5' side (396042 bp)	x_interg		x_chromosome	N	CNV
ind1133	ins	chr22:46665701-46666261		chr22:46723846-46724406	560	G_unique	approxcore	426142	NM_001001693	aclust	46233423	46237421	-	outside 5'	intergenic	outside cds (46233423-46237421)	way outside on 5' side (426142 bp)	x_interg		x_chromosome	N	CNV
ind1134	del	chr22:46683066-46683066		chr22:46741211-46741211	22	G_unique	approxcore	443507	NM_001001693	aclust	46233423	46237421	-	outside 5'	intergenic	outside cds (46233423-46237421)	way outside on 5' side (443507 bp)	x_interg		x_chromosome	N	CNV
ind1135	ins	chr22:46707286-46707297		chr22:46765431-46765442	11	G_unique	x_unique	467727	NM_001001693	unique	46233423	46237421	-	outside 5'	intergenic	outside cds (46233423-46237421)	way outside on 5' side (467727 bp)	x_interg		x_chromosome	N	CNV
ind1136	ins	chr22:46722277-46722323		chr22:46780422-46780468	46	G_unique	exactcore	482718	NM_001001693	eclust	46233423	46237421	-	outside 5'	intergenic	outside cds (46233423-46237421)	way outside on 5' side (482718 bp)	x_interg		x_chromosome	N	CNV
ind1137	del	chr22:46746051-46746051		chr22:46804196-46804196	49	G_unique	approxcore	506492	NM_001001693	approx	46233423	46237421	-	outside 5'	intergenic	outside cds (46233423-46237421)	way outside on 5' side (506492 bp)	x_interg		x_chromosome	N	CNV
ind1138	ins	chr22:46747081-46747161		chr22:46805226-46805306	80	G_unique	approxcore	507522	NM_001001693	aclust	46233423	46237421	-	outside 5'	intergenic	outside cds (46233423-46237421)	way outside on 5' side (507522 bp)	x_interg		x_chromosome	N	CNV
ind1139	ins	chr22:46748365-46748395		chr22:46806510-46806540	30	G_unique	approxcore	508806	NM_001001693	aclust	46233423	46237421	-	outside 5'	intergenic	outside cds (46233423-46237421)	way outside on 5' side (508806 bp)	x_interg		x_chromosome	N	CNV
ind1140	del	chr22:46748964-46748964		chr22:46807109-46807109	15	G_unique	approxcore	509405	NM_001001693	aclust	46233423	46237421	-	outside 5'	intergenic	outside cds (46233423-46237421)	way outside on 5' side (509405 bp)	x_interg		x_chromosome	N	CNV
ind1141	ins	chr22:46762006-46762023		chr22:46820151-46820168	17	G_unique	exactcore	503377	NM_015381	eclust	47265400	47368223	+	outside 5'	intergenic	outside cds (47265400-47368223)	way outside on 5' side (503377 bp)	x_interg		x_chromosome	N	CNV
ind1142	del	chr22:46764326-46764326		chr22:46822471-46822471	61	G_unique	approxcore	501074	NM_015381	approx	47265400	47368223	+	outside 5'	intergenic	outside cds (47265400-47368223)	way outside on 5' side (501074 bp)	x_interg		x_chromosome	N	CNV
ind1143	del	chr22:46771870-46771870		chr22:46830015-46830015	882	G_unique	approxcore	493530	NM_015381	aclust	47265400	47368223	+	outside 5'	intergenic	outside cds (47265400-47368223)	way outside on 5' side (493530 bp)	x_interg		x_chromosome	N	CNV
ind1144	ins	chr22:46814139-46814181		chr22:46872284-46872326	42	G_unique	approxcore	451219	NM_015381	approx	47265400	47368223	+	outside 5'	intergenic	outside cds (47265400-47368223)	way outside on 5' side (451219 bp)	x_interg		x_chromosome	N	CNV
ind1145	del	chr22:46834912-46834912		chr22:46893057-46893057	46	G_unique	approxcore	430488	NM_015381	aclust	47265400	47368223	+	outside 5'	intergenic	outside cds (47265400-47368223)	way outside on 5' side (430488 bp)	x_interg		x_chromosome	N	CNV
ind1146	del	chr22:46849411-46849411		chr22:46907556-46907556	42	G_unique	approxcore	415989	NM_015381	approx	47265400	47368223	+	outside 5'	intergenic	outside cds (47265400-47368223)	way outside on 5' side (415989 bp)	x_interg		x_chromosome	N	CNV
ind1147	ins	chr22:46856297-46856336		chr22:46914442-46914481	39	G_unique	approxcore	409064	NM_015381	aclust	47265400	47368223	+	outside 5'	intergenic	outside cds (47265400-47368223)	way outside on 5' side (409064 bp)	x_interg		x_chromosome	N	N
ind1148	ins	chr22:46856355-46856508		chr22:46914500-46914653	153	G_unique	approxcore	408892	NM_015381	aclust	47265400	47368223	+	outside 5'	intergenic	outside cds (47265400-47368223)	way outside on 5' side (408892 bp)	x_interg		x_chromosome	N	N
ind1149	del	chr22:46856557-46856557		chr22:46914702-46914702	64	G_unique	approxcore	408843	NM_015381	aclust	47265400	47368223	+	outside 5'	intergenic	outside cds (47265400-47368223)	way outside on 5' side (408843 bp)	x_interg		x_chromosome	N	N
ind1150	del	chr22:46864915-46864915		chr22:46923060-46923060	38	Chr_unique	approxcore	400485	NM_015381	aclust	47265400	47368223	+	outside 5'	intergenic	outside cds (47265400-47368223)	way outside on 5' side (400485 bp)	x_interg		x_chromosome	N	N
ind1151	ins	chr22:46868522-46868539		chr22:46926667-46926684	17	G_unique	x_unique	396861	NM_015381	unique	47265400	47368223	+	outside 5'	intergenic	outside cds (47265400-47368223)	way outside on 5' side (396861 bp)	x_interg		x_chromosome	N	N
ind1152	ins	chr22:46871396-46871833		chr22:46929541-46929978	437	G_unique	approxcore	393567	NM_015381	aclust	47265400	47368223	+	outside 5'	intergenic	outside cds (47265400-47368223)	way outside on 5' side (393567 bp)	x_interg		x_chromosome	N	N
ind1153	ins	chr22:46874807-46875138		chr22:46932952-46933283	331	G_unique	approxcore	390262	NM_015381	aclust	47265400	47368223	+	outside 5'	intergenic	outside cds (47265400-47368223)	way outside on 5' side (390262 bp)	x_interg		x_chromosome	N	N
ind1154	del	chr22:46914385-46914385		chr22:46972530-46972530	73	G_unique	approxcore	351015	NM_015381	aclust	47265400	47368223	+	outside 5'	intergenic	outside cds (47265400-47368223)	way outside on 5' side (351015 bp)	x_interg		x_chromosome	N	N
ind1155	ins	chr22:46914913-46914969		chr22:46973058-46973114	56	G_unique	approxcore	350431	NM_015381	aclust	47265400	47368223	+	outside 5'	intergenic	outside cds (47265400-47368223)	way outside on 5' side (350431 bp)	x_interg		x_chromosome	N	N
ind1156	ins	chr22:46915499-46915510		chr22:46973644-46973655	11	G_unique	x_unique	349890	NM_015381	unique	47265400	47368223	+	outside 5'	intergenic	outside cds (47265400-47368223)	way outside on 5' side (349890 bp)	x_interg		x_chromosome	N	N
ind1157	del	chr22:46923826-46923826		chr22:46981971-46981971	20	G_unique	x_unique	341574	NM_015381	unique	47265400	47368223	+	outside 5'	intergenic	outside cds (47265400-47368223)	way outside on 5' side (341574 bp)	x_interg		x_chromosome	N	N
ind1158	del	chr22:46930443-46930443		chr22:46988588-46988588	36	Chr_unique	approxcore	334957	NM_015381	aclust	47265400	47368223	+	outside 5'	intergenic	outside cds (47265400-47368223)	way outside on 5' side (334957 bp)	x_interg		x_chromosome	N	N
ind1159	del	chr22:46954194-46954194		chr22:47012339-47012339	15	G_unique	x_unique	311206	NM_015381	unique	47265400	47368223	+	outside 5'	intergenic	outside cds (47265400-47368223)	way outside on 5' side (311206 bp)	x_interg		x_chromosome	N	N
ind1160!	del	chr22:46967209-46967209		chr22:47025354-47025354	16	G_unique	x_unique	298191	NM_015381	unique	47265400	47368223	+	outside 5'	intergenic	outside cds (47265400-47368223)	way outside on 5' side (298191 bp)	x_interg		x_chromosome	N	N
ind1161	ins	chr22:46974104-46974182		chr22:47032249-47032327	78	G_unique	approxcore	291218	NM_015381	approx	47265400	47368223	+	outside 5'	intergenic	outside cds (47265400-47368223)	way outside on 5' side (291218 bp)	x_interg		x_chromosome	N	N
ind1162	ins	chr22:46985626-46985637		chr22:47043771-47043782	11	G_unique	x_unique	279763	NM_015381	unique	47265400	47368223	+	outside 5'	intergenic	outside cds (47265400-47368223)	way outside on 5' side (279763 bp)	x_interg		x_chromosome	N	N
ind1163	del	chr22:46988370-46988370		chr22:47046515-47046515	43	G_unique	approxcore	277030	NM_015381	aclust	47265400	47368223	+	outside 5'	intergenic	outside cds (47265400-47368223)	way outside on 5' side (277030 bp)	x_interg		x_chromosome	N	N
ind1164	del	chr22:46988855-46988855		chr22:47047000-47047000	239	G_unique	approxcore	276545	NM_015381	aclust	47265400	47368223	+	outside 5'	intergenic	outside cds (47265400-47368223)	way outside on 5' side (276545 bp)	x_interg		x_chromosome	N	N
ind1165	ins	chr22:46989322-46989336		chr22:47047467-47047481	14	G_unique	x_unique	276064	NM_015381	unique	47265400	47368223	+	outside 5'	intergenic	outside cds (47265400-47368223)	way outside on 5' side (276064 bp)	x_interg		x_chromosome	N	N
ind1166	ins	chr22:46989521-46989537		chr22:47047666-47047682	16	G_unique	approxcore	275863	NM_015381	aclust	47265400	47368223	+	outside 5'	intergenic	outside cds (47265400-47368223)	way outside on 5' side (275863 bp)	x_interg		x_chromosome	N	N
ind12	del	chr22:16084165-16084165		chr22:16089611-16089611	26	G_unique	x_unique	18832	NM_017424	unique	16036926	16065121	-	outside 5'	upstream	outside cds (16036926-16065121)	near on 5' side (18832 bp)	upstream		x_chromosome	N	N
ind123	del	chr22:18522522-18522522		chr22:18527968-18527968	12	G_unique	exactcore	13995	NM_013373	exact	18494024	18507477	+	outside 3'	downstream	outside cds (18494024-18507477)	near on 3' side (13995 bp)	downstre		x_chromosome	N	CNV
ind124	del	chr22:18546629-18546629		chr22:18552075-18552075	38	G_unique	approxcore	38102	NM_013373	aclust	18494024	18507477	+	outside 3'	intergenic	outside cds (18494024-18507477)	way outside on 3' side (38102 bp)	x_interg		x_chromosome	N	CNV
ind125	del	chr22:18565948-18565948		chr22:18571394-18571394	10	G_unique	x_unique	37545	NM_023004	unique	18603787	18630169	-	outside 3'	intergenic	outside cds (18603787-18630169)	way outside on 3' side (37545 bp)	x_interg		x_chromosome	N	CNV
ind126	ins	chr22:18569849-18569864		chr22:18575295-18575310	15	G_unique	approxcore	33629	NM_023004	aclust	18603787	18630169	-	outside 3'	intergenic	outside cds (18603787-18630169)	way outside on 3' side (33629 bp)	x_interg		x_chromosome	N	CNV
ind127	del	chr22:18584202-18584202		chr22:18589648-18589648	22	G_unique	exactcore	19291	NM_023004	eclust	18603787	18630169	-	outside 3'	downstream	outside cds (18603787-18630169)	near on 3' side (19291 bp)	downstre		x_chromosome	N	CNV
ind128	ins	chr22:18588506-18588527		chr22:18593952-18593973	21	G_unique	exactcore	14966	NM_023004	eclust	18603787	18630169	-	outside 3'	downstream	outside cds (18603787-18630169)	near on 3' side (14966 bp)	downstre		x_chromosome	N	CNV
ind129	ins	chr22:18593485-18593500		chr22:18598931-18598946	15	G_unique	approxcore	9993	NM_023004	aclust	18603787	18630169	-	outside 3'	downstream	outside cds (18603787-18630169)	near on 3' side (9993 bp)	downstre		x_chromosome	N	CNV
ind13	ins	chr22:16103448-16103485		chr22:16108894-16108931	37	G_unique	approxcore	38115	NM_017424	aclust	16036926	16065121	-	outside 5'	intergenic	outside cds (16036926-16065121)	way outside on 5' side (38115 bp)	x_interg		x_chromosome	N	N
ind130	del	chr22:18594369-18594369		chr22:18599815-18599815	65	G_unique	approxcore	9124	NM_023004	aclust	18603787	18630169	-	outside 3'	downstream	outside cds (18603787-18630169)	near on 3' side (9124 bp)	downstre		x_chromosome	N	CNV
ind134	del	chr22:18641131-18641131		chr22:18646577-18646577	23	G_unique	approxcore	10761	NM_023004	aclust	18603787	18630169	-	outside 5'	upstream	outside cds (18603787-18630169)	near on 5' side (10761 bp)	upstream		x_chromosome	N	CNV
ind135	ins	chr22:18646941-18646997		chr22:18652387-18652443	56	G_unique	approxcore	16571	NM_023004	aclust	18603787	18630169	-	outside 5'	upstream	outside cds (18603787-18630169)	near on 5' side (16571 bp)	upstream		x_chromosome	N	CNV
ind136	del	chr22:18655751-18655751		chr22:18661197-18661197	12	Chr_unique	x_unique	20604	NM_033257	unique	18676751	18682065	-	outside 3'	downstream	outside cds (18676751-18682065)	near on 3' side (20604 bp)	downstre		x_chromosome	N	CNV
ind138!	ins	chr22:19033359-19033386		chr22:19038805-19038832	27	G_unique	x_unique	39645	NM_003426	unique	19079568	19085812	+	outside 5'	intergenic	outside cds (19079568-19085812)	way outside on 5' side (39645 bp)	x_interg		x_chromosome	N	CNV
ind139	del	chr22:19033483-19033483		chr22:19038929-19038929	21	G_unique	approxcore	39548	NM_003426	aclust	19079568	19085812	+	outside 5'	intergenic	outside cds (19079568-19085812)	way outside on 5' side (39548 bp)	x_interg		x_chromosome	N	CNV
ind14	del	chr22:16103511-16103511		chr22:16108957-16108957	37	G_unique	approxcore	38178	NM_017424	aclust	16036926	16065121	-	outside 5'	intergenic	outside cds (16036926-16065121)	way outside on 5' side (38178 bp)	x_interg		x_chromosome	N	N
ind149	del	chr22:19349639-19349639		chr22:19355085-19355085	10	Chr_mltpl	x_unique	30316	NM_032262	unique	19380026	19380509	+	outside 5'	intergenic	outside cds (19380026-19380509)	way outside on 5' side (30316 bp)	x_interg		x_chromosome	N	CNV
ind15	del	chr22:16103543-16103543		chr22:16108989-16108989	38	G_unique	approxcore	38210	NM_017424	aclust	16036926	16065121	-	outside 5'	intergenic	outside cds (16036926-16065121)	way outside on 5' side (38210 bp)	x_interg		x_chromosome	N	N
ind150	ins	chr22:19349694-19349704		chr22:19355140-19355150	10	G_unique	exactcore	30251	NM_032262	eclust	19380026	19380509	+	outside 5'	intergenic	outside cds (19380026-19380509)	way outside on 5' side (30251 bp)	x_interg		x_chromosome	N	CNV
ind156	del	chr22:19725197-19725197		chr22:19730643-19730643	33	G_unique	approxcore	13801	NM_004173	aclust	19707897	19710655	-	outside 5'	upstream	outside cds (19707897-19710655)	near on 5' side (13801 bp)	upstream		x_chromosome	N	CNV
ind157	ins	chr22:19730707-19730776		chr22:19736153-19736222	69	G_unique	approxcore	19311	NM_004173	aclust	19707897	19710655	-	outside 5'	upstream	outside cds (19707897-19710655)	near on 5' side (19311 bp)	upstream		x_chromosome	N	CNV
ind158	del	chr22:19733325-19733325		chr22:19738771-19738771	22	G_unique	exactcore	21929	NM_004173	exact	19707897	19710655	-	outside 5'	upstream	outside cds (19707897-19710655)	near on 5' side (21929 bp)	upstream		x_chromosome	N	CNV
ind16	ins	chr22:16124779-16124793		chr22:16130225-16130239	14	G_unique	x_unique	59446	NM_017424	unique	16036926	16065121	-	outside 5'	intergenic	outside cds (16036926-16065121)	way outside on 5' side (59446 bp)	x_interg		x_chromosome	N	N
ind162	ins	chr22:20308049-20308064		chr22:20313495-20313510	15	G_unique	x_unique	3575	NM_152612	unique	20312024	20315913	+	outside 5'	upstream	outside cds (20312024-20315913)	near on 5' side (3575 bp)	upstream		x_chromosome	N	N
ind163	del	chr22:20342814-20342814		chr22:20348260-20348260	33	G_unique	approxcore	2015	NM_014337	approx	20344942	20374333	+	outside 5'	upstream	outside cds (20344942-20374333)	near on 5' side (2015 bp)	upstream		x_chromosome	N	N
ind169	del	chr22:20437329-20437329		chr22:20442775-20442775	22	G_unique	approxcore	4103	NM_002745	approx	20448046	20546284	-	outside 3'	downstream	outside cds (20448046-20546284)	near on 3' side (4103 bp)	downstre		x_chromosome	N	N
ind17	ins	chr22:16134850-16134898		chr22:16140296-16140344	48	G_unique	approxcore	69517	NM_017424	approx	16036926	16065121	-	outside 5'	intergenic	outside cds (16036926-16065121)	way outside on 5' side (69517 bp)	x_interg		x_chromosome	N	CNV
ind176	del	chr22:20698716-20698716		chr22:20704162-20704162	25	G_unique	exactcore	37015	NM_003935	exact	20636039	20654635	-	outside 5'	intergenic	outside cds (20636039-20654635)	way outside on 5' side (37015 bp)	x_interg		x_chromosome	N	CNV
ind177	ins	chr22:20713910-20713929		chr22:20719356-20719375	19	G_unique	x_unique	52209	NM_003935	unique	20636039	20654635	-	outside 5'	intergenic	outside cds (20636039-20654635)	way outside on 5' side (52209 bp)	x_interg		x_chromosome	N	CNV
ind178	ins	chr22:20755620-20755640		chr22:20761066-20761086	20	G_unique	approxcore	93919	NM_003935	aclust	20636039	20654635	-	outside 5'	intergenic	outside cds (20636039-20654635)	way outside on 5' side (93919 bp)	x_interg		x_chromosome	N	CNV
ind179	del	chr22:20780563-20780563		chr22:20786009-20786009	18	G_unique	approxcore	118862	NM_003935	approx	20636039	20654635	-	outside 5'	intergenic	outside cds (20636039-20654635)	way outside on 5' side (118862 bp)	x_interg		x_chromosome	N	CNV
ind18	ins	chr22:16136751-16136889		chr22:16142197-16142335	138	G_unique	approxcore	71418	NM_017424	aclust	16036926	16065121	-	outside 5'	intergenic	outside cds (16036926-16065121)	way outside on 5' side (71418 bp)	x_interg		x_chromosome	N	CNV
ind180	del	chr22:20783481-20783481		chr22:20788927-20788927	11	G_unique	x_unique	121780	NM_003935	unique	20636039	20654635	-	outside 5'	intergenic	outside cds (20636039-20654635)	way outside on 5' side (121780 bp)	x_interg		x_chromosome	N	CNV
ind181	del	chr22:20788593-20788593		chr22:20794039-20794039	27	G_unique	x_unique	126892	NM_003935	unique	20636039	20654635	-	outside 5'	intergenic	outside cds (20636039-20654635)	way outside on 5' side (126892 bp)	x_interg		x_chromosome	N	CNV
ind182	del	chr22:20849656-20849656		chr22:20855102-20855102	12	G_unique	x_unique	74097	NM_007128	unique	20923779	20924303	+	outside 5'	intergenic	outside cds (20923779-20924303)	way outside on 5' side (74097 bp)	x_interg		x_chromosome	N	CNV
ind183	ins	chr22:20885809-20885841		chr22:20891255-20891287	32	G_unique	approxcore	37912	NM_007128	approx	20923779	20924303	+	outside 5'	intergenic	outside cds (20923779-20924303)	way outside on 5' side (37912 bp)	x_interg		x_chromosome	N	CNV
ind184	ins	chr22:20895958-20895984		chr22:20901404-20901430	26	G_unique	x_unique	27769	NM_007128	unique	20923779	20924303	+	outside 5'	intergenic	outside cds (20923779-20924303)	way outside on 5' side (27769 bp)	x_interg		x_chromosome	N	CNV
ind185	ins	chr22:21026981-21027000		chr22:21032427-21032446	19	G_unique	x_unique	39339	NM_080926	unique	20986024	20987642	+	outside 3'	intergenic	outside cds (20986024-20987642)	way outside on 3' side (39339 bp)	x_interg		x_chromosome	N	CNV
ind186	ins	chr22:21028338-21028351		chr22:21033784-21033797	13	G_unique	x_unique	40696	NM_080926	unique	20986024	20987642	+	outside 3'	intergenic	outside cds (20986024-20987642)	way outside on 3' side (40696 bp)	x_interg		x_chromosome	N	CNV
ind187	ins	chr22:21033534-21033552		chr22:21038980-21038998	18	Chr_unique	approxcore	45892	NM_080926	approx	20986024	20987642	+	outside 3'	intergenic	outside cds (20986024-20987642)	way outside on 3' side (45892 bp)	x_interg		x_chromosome	N	CNV
ind188	ins	chr22:21126659-21126669		chr22:21132105-21132115	10	Chr_unique	x_unique	36653	NM_080764	unique	21166645	21168277	-	outside 3'	intergenic	outside cds (21166645-21168277)	way outside on 3' side (36653 bp)	x_interg		x_chromosome	N	CNV
ind189	del	chr22:21126868-21126868		chr22:21132314-21132314	14	G_unique	x_unique	36454	NM_080764	unique	21166645	21168277	-	outside 3'	intergenic	outside cds (21166645-21168277)	way outside on 3' side (36454 bp)	x_interg		x_chromosome	N	CNV
ind19	ins	chr22:16240771-16240782		chr22:16246217-16246228	11	G_unique	x_unique	175438	NM_017424	unique	16036926	16065121	-	outside 5'	intergenic	outside cds (16036926-16065121)	way outside on 5' side (175438 bp)	x_interg		x_chromosome	N	N
ind190!	ins	chr22:21129810-21129828		chr22:21135256-21135274	18	G_unique	x_unique	33494	NM_080764	unique	21166645	21168277	-	outside 3'	intergenic	outside cds (21166645-21168277)	way outside on 3' side (33494 bp)	x_interg		x_chromosome	N	CNV
ind191	ins	chr22:21131557-21131587		chr22:21137003-21137033	30	G_unique	approxcore	31735	NM_080764	approx	21166645	21168277	-	outside 3'	intergenic	outside cds (21166645-21168277)	way outside on 3' side (31735 bp)	x_interg		x_chromosome	N	CNV
ind195	ins	chr22:21325332-21325348		chr22:21330778-21330794	16	G_unique	x_unique	10410	NM_080839	unique	21313369	21314765	+	outside 3'	downstream	outside cds (21313369-21314765)	near on 3' side (10410 bp)	downstre		x_chromosome	N	CNV
ind196	del	chr22:21328734-21328734		chr22:21334180-21334180	512	G_unique	approxcore	13812	NM_080839	aclust	21313369	21314765	+	outside 3'	downstream	outside cds (21313369-21314765)	near on 3' side (13812 bp)	downstre		x_chromosome	N	CNV
ind197!	del	chr22:21331249-21331249		chr22:21336695-21336695	11	G_unique	x_unique	16327	NM_080839	unique	21313369	21314765	+	outside 3'	downstream	outside cds (21313369-21314765)	near on 3' side (16327 bp)	downstre		x_chromosome	N	CNV
ind198	ins	chr22:21340930-21340952		chr22:21346376-21346398	22	G_unique	approxcore	26008	NM_080839	approx	21313369	21314765	+	outside 3'	intergenic	outside cds (21313369-21314765)	way outside on 3' side (26008 bp)	x_interg		x_chromosome	N	CNV
ind199	del	chr22:21347220-21347220		chr22:21352666-21352666	76	G_unique	x_unique	32298	NM_080839	unique	21313369	21314765	+	outside 3'	intergenic	outside cds (21313369-21314765)	way outside on 3' side (32298 bp)	x_interg		x_chromosome	N	CNV
ind20	ins	chr22:16254752-16254828		chr22:16260198-16260274	76	G_unique	approxcore	162908	NM_031481	approx	16437264	16447556	+	outside 5'	intergenic	outside cds (16437264-16447556)	way outside on 5' side (162908 bp)	x_interg		x_chromosome	N	N
ind200	del	chr22:21348772-21348772		chr22:21354218-21354218	24	G_unique	approxcore	33850	NM_080839	approx	21313369	21314765	+	outside 3'	intergenic	outside cds (21313369-21314765)	way outside on 3' side (33850 bp)	x_interg		x_chromosome	N	CNV
ind201	del	chr22:21351847-21351847		chr22:21357293-21357293	33	Chr_unique	approxcore	36925	NM_080839	aclust	21313369	21314765	+	outside 3'	intergenic	outside cds (21313369-21314765)	way outside on 3' side (36925 bp)	x_interg		x_chromosome	N	CNV
ind202	del	chr22:21377421-21377421		chr22:21382867-21382867	12	G_unique	approxcore	62499	NM_080839	aclust	21313369	21314765	+	outside 3'	intergenic	outside cds (21313369-21314765)	way outside on 3' side (62499 bp)	x_interg		x_chromosome	N	CNV
ind203	ins	chr22:21387035-21387045		chr22:21392481-21392491	10	G_unique	x_unique	72113	NM_080839	unique	21313369	21314765	+	outside 3'	intergenic	outside cds (21313369-21314765)	way outside on 3' side (72113 bp)	x_interg		x_chromosome	N	CNV
ind204	ins	chr22:21393034-21393049		chr22:21398480-21398495	15	G_unique	x_unique	78112	NM_080839	unique	21313369	21314765	+	outside 3'	intergenic	outside cds (21313369-21314765)	way outside on 3' side (78112 bp)	x_interg		x_chromosome	N	CNV
ind205!	ins	chr22:21406292-21406303		chr22:21411738-21411749	11	G_unique	x_unique	91370	NM_080839	unique	21313369	21314765	+	outside 3'	intergenic	outside cds (21313369-21314765)	way outside on 3' side (91370 bp)	x_interg		x_chromosome	N	CNV
ind206	ins	chr22:21412586-21412596		chr22:21418032-21418042	10	G_unique	exactcore	97664	NM_080839	exact	21313369	21314765	+	outside 3'	intergenic	outside cds (21313369-21314765)	way outside on 3' side (97664 bp)	x_interg		x_chromosome	N	CNV
ind207	ins	chr22:21420798-21420811		chr22:21426244-21426257	13	G_unique	x_unique	105876	NM_080839	unique	21313369	21314765	+	outside 3'	intergenic	outside cds (21313369-21314765)	way outside on 3' side (105876 bp)	x_interg		x_chromosome	N	CNV
ind208	del	chr22:21425317-21425317		chr22:21430763-21430763	169	Chr_unique	approxcore	110395	NM_080839	aclust	21313369	21314765	+	outside 3'	intergenic	outside cds (21313369-21314765)	way outside on 3' side (110395 bp)	x_interg		x_chromosome	N	CNV
ind209	ins	chr22:21428542-21428632		chr22:21433988-21434078	90	G_unique	approxcore	113620	NM_080839	aclust	21313369	21314765	+	outside 3'	intergenic	outside cds (21313369-21314765)	way outside on 3' side (113620 bp)	x_interg		x_chromosome	N	CNV
ind21	del	chr22:16273309-16273309		chr22:16278755-16278755	48	G_unique	x_unique	144427	NM_031481	unique	16437264	16447556	+	outside 5'	intergenic	outside cds (16437264-16447556)	way outside on 5' side (144427 bp)	x_interg		x_chromosome	N	N
ind210	ins	chr22:21438229-21438967		chr22:21443675-21444413	738	G_unique	approxcore	123307	NM_080839	aclust	21313369	21314765	+	outside 3'	intergenic	outside cds (21313369-21314765)	way outside on 3' side (123307 bp)	x_interg		x_chromosome	N	CNV
ind211	ins	chr22:21469064-21469096		chr22:21474510-21474542	32	G_unique	x_unique	154142	NM_080839	unique	21313369	21314765	+	outside 3'	intergenic	outside cds (21313369-21314765)	way outside on 3' side (154142 bp)	x_interg		x_chromosome	N	CNV
ind212	del	chr22:21470187-21470187		chr22:21475633-21475633	33	Chr_unique	approxcore	155265	NM_080839	approx	21313369	21314765	+	outside 3'	intergenic	outside cds (21313369-21314765)	way outside on 3' side (155265 bp)	x_interg		x_chromosome	N	CNV
ind213	ins	chr22:21501072-21501082		chr22:21506518-21506528	10	G_unique	x_unique	186150	NM_080839	unique	21313369	21314765	+	outside 3'	intergenic	outside cds (21313369-21314765)	way outside on 3' side (186150 bp)	x_interg		x_chromosome	N	CNV
ind214!	ins	chr22:21587286-21587297		chr22:21592732-21592743	11	G_unique	x_unique	138850	NM_014433	unique	21726193	21807161	-	outside 3'	intergenic	outside cds (21726193-21807161)	way outside on 3' side (138850 bp)	x_interg		x_chromosome	N	CNV
ind215	del	chr22:21588299-21588299		chr22:21593745-21593745	39	G_unique	approxcore	137848	NM_014433	approx	21726193	21807161	-	outside 3'	intergenic	outside cds (21726193-21807161)	way outside on 3' side (137848 bp)	x_interg		x_chromosome	N	CNV
ind216!	ins	chr22:21593878-21593890		chr22:21599324-21599336	12	G_unique	x_unique	132257	NM_014433	unique	21726193	21807161	-	outside 3'	intergenic	outside cds (21726193-21807161)	way outside on 3' side (132257 bp)	x_interg		x_chromosome	N	CNV
ind217	ins	chr22:21593961-21593983		chr22:21599407-21599429	22	G_unique	approxcore	132164	NM_014433	aclust	21726193	21807161	-	outside 3'	intergenic	outside cds (21726193-21807161)	way outside on 3' side (132164 bp)	x_interg		x_chromosome	N	CNV
ind218	ins	chr22:21704448-21704465		chr22:21709894-21709911	17	G_unique	x_unique	21682	NM_014433	unique	21726193	21807161	-	outside 3'	downstream	outside cds (21726193-21807161)	near on 3' side (21682 bp)	downstre		x_chromosome	N	N
ind22	del	chr22:16287701-16287701		chr22:16293147-16293147	13	G_unique	x_unique	130035	NM_031481	unique	16437264	16447556	+	outside 5'	intergenic	outside cds (16437264-16447556)	way outside on 5' side (130035 bp)	x_interg		x_chromosome	N	N
ind223	ins	chr22:21794756-21794766		chr22:21800202-21800212	10	G_unique	x_unique	2981	NM_002073	unique	21762436	21790172	+	outside 3'	downstream	outside cds (21762436-21790172)	near on 3' side (2981 bp)	downstre		x_chromosome	N	N
ind23	ins	chr22:16339944-16339954		chr22:16345390-16345400	10	G_unique	exactcore	77782	NM_031481	exact	16437264	16447556	+	outside 5'	intergenic	outside cds (16437264-16447556)	way outside on 5' side (77782 bp)	x_interg		x_chromosome	N	N
ind232	ins	chr22:21991696-21991708		chr22:21997142-21997154	12	Chr_unique	x_unique	8998	NM_004327	unique	21847701	21982263	+	outside 3'	downstream	outside cds (21847701-21982263)	near on 3' side (8998 bp)	downstre		x_chromosome	N	CNV
ind234	del	chr22:22071697-22071697		chr22:22077143-22077143	372	G_unique	approxcore	2401	NM_152509	aclust	22066544	22067048	-	outside 5'	upstream	outside cds (22066544-22067048)	near on 5' side (2401 bp)	upstream		x_chromosome	N	CNV
ind235	ins	chr22:22088551-22088568		chr22:22093997-22094014	17	Chr_unique	x_unique	19255	NM_152509	unique	22066544	22067048	-	outside 5'	upstream	outside cds (22066544-22067048)	near on 5' side (19255 bp)	upstream		x_chromosome	N	CNV
ind236	ins	chr22:22161650-22161683		chr22:22167096-22167129	33	Chr_mltpl	x_unique	7929	NM_001006606	unique	22136223	22153647	-	outside 5'	upstream	outside cds (22136223-22153647)	near on 5' side (7929 bp)	upstream		x_chromosome	N	CNV
ind237	ins	chr22:22163516-22163614		chr22:22168962-22169060	98	G_unique	approxcore	9795	NM_001006606	aclust	22136223	22153647	-	outside 5'	upstream	outside cds (22136223-22153647)	near on 5' side (9795 bp)	upstream		x_chromosome	N	CNV
ind238	ins	chr22:22181217-22181236		chr22:22186663-22186682	19	G_unique	approxcore	27496	NM_001006606	aclust	22136223	22153647	-	outside 5'	intergenic	outside cds (22136223-22153647)	way outside on 5' side (27496 bp)	x_interg		x_chromosome	N	CNV
ind239	ins	chr22:22198139-22198150		chr22:22203585-22203596	11	G_unique	x_unique	41715	NM_020070	unique	22240006	22246931	-	outside 3'	intergenic	outside cds (22240006-22246931)	way outside on 3' side (41715 bp)	x_interg		x_chromosome	N	CNV
ind24	del	chr22:16351539-16351539		chr22:16356985-16356985	10	G_unique	x_unique	66197	NM_031481	unique	16437264	16447556	+	outside 5'	intergenic	outside cds (16437264-16447556)	way outside on 5' side (66197 bp)	x_interg		x_chromosome	N	N
ind240	del	chr22:22231173-22231173		chr22:22236619-22236619	10	Chr_mltpl	x_unique	8692	NM_020070	unique	22240006	22246931	-	outside 3'	downstream	outside cds (22240006-22246931)	near on 3' side (8692 bp)	downstre		x_chromosome	N	CNV
ind242	ins	chr22:22302491-22302507		chr22:22307937-22307953	16	Chr_unique	x_unique	3450	NM_016449	unique	22275504	22298764	-	outside 5'	upstream	outside cds (22275504-22298764)	near on 5' side (3450 bp)	upstream		x_chromosome	N	CNV
ind243	del	chr22:22343033-22343033		chr22:22348479-22348479	39	G_unique	approxcore	14568	NM_153615	aclust	22358771	22365624	+	outside 5'	upstream	outside cds (22358771-22365624)	near on 5' side (14568 bp)	upstream		x_chromosome	N	N
ind244	del	chr22:22378305-22378305		chr22:22383751-22383751	198	G_unique	approxcore	12388	NM_153615	aclust	22358771	22365624	+	outside 3'	downstream	outside cds (22358771-22365624)	near on 3' side (12388 bp)	downstre		x_chromosome	N	CNV
ind245	ins	chr22:22384108-22384124		chr22:22389554-22389570	16	G_unique	approxcore	18191	NM_153615	approx	22358771	22365624	+	outside 3'	downstream	outside cds (22358771-22365624)	near on 3' side (18191 bp)	downstre		x_chromosome	N	CNV
ind25	ins	chr22:16365305-16365317		chr22:16370751-16370763	12	G_unique	approxcore	52419	NM_031481	aclust	16437264	16447556	+	outside 5'	intergenic	outside cds (16437264-16447556)	way outside on 5' side (52419 bp)	x_interg		x_chromosome	N	N
ind250	del	chr22:22576933-22576933		chr22:22582379-22582379	83	G_unique	approxcore	14970	NM_002415	approx	22561215	22561847	+	outside 3'	downstream	outside cds (22561215-22561847)	near on 3' side (14970 bp)	downstre		x_chromosome	N	N
ind251	ins	chr22:22577028-22577067		chr22:22582474-22582513	39	G_unique	approxcore	15065	NM_002415	approx	22561215	22561847	+	outside 3'	downstream	outside cds (22561215-22561847)	near on 3' side (15065 bp)	downstre		x_chromosome	N	N
ind252	del	chr22:22578038-22578038		chr22:22583484-22583484	31	G_unique	approxcore	16075	NM_002415	approx	22561215	22561847	+	outside 3'	downstream	outside cds (22561215-22561847)	near on 3' side (16075 bp)	downstre		x_chromosome	N	N
ind253	ins	chr22:22614141-22614162		chr22:22619587-22619608	21	Chr_unique	approxcore	23952	NM_001355	aclust	22638293	22641157	-	outside 3'	downstream	outside cds (22638293-22641157)	near on 3' side (23952 bp)	downstre		x_chromosome	N	CNV
ind254!	del	chr22:22616668-22616668		chr22:22622114-22622114	18	Chr_unique	x_unique	21446	NM_001355	unique	22638293	22641157	-	outside 3'	downstream	outside cds (22638293-22641157)	near on 3' side (21446 bp)	downstre		x_chromosome	N	CNV
ind259	ins	chr22:22678155-22678193		chr22:22683601-22683639	38	G_unique	exactcore	6343	NM_015371	eclust	22666992	22671807	-	outside 5'	upstream	outside cds (22666992-22671807)	near on 5' side (6343 bp)	upstream		x_chromosome	N	CNV
ind280!	ins	chr22:24215353-24215369		chr22:24220799-24220815	16	G_unique	x_unique	70130	NM_005160	unique	24285561	24442971	+	outside 5'	intergenic	outside cds (24285561-24442971)	way outside on 5' side (70130 bp)	x_interg		x_chromosome	N	CNV
ind281	ins	chr22:24240210-24240229		chr22:24245656-24245675	19	G_unique	x_unique	45270	NM_005160	unique	24285561	24442971	+	outside 5'	intergenic	outside cds (24285561-24442971)	way outside on 5' side (45270 bp)	x_interg		x_chromosome	N	CNV
ind282	del	chr22:24240733-24240733		chr22:24246179-24246179	20	G_unique	x_unique	44766	NM_005160	unique	24285561	24442971	+	outside 5'	intergenic	outside cds (24285561-24442971)	way outside on 5' side (44766 bp)	x_interg		x_chromosome	N	CNV
ind283	del	chr22:24279743-24279743		chr22:24285189-24285189	149	G_unique	approxcore	5756	NM_005160	aclust	24285561	24442971	+	outside 5'	upstream	outside cds (24285561-24442971)	near on 5' side (5756 bp)	upstream		x_chromosome	N	CNV
ind284	ins	chr22:24280308-24280320		chr22:24285754-24285766	12	G_unique	approxcore	5179	NM_005160	approx	24285561	24442971	+	outside 5'	upstream	outside cds (24285561-24442971)	near on 5' side (5179 bp)	upstream		x_chromosome	N	CNV
ind294	del	chr22:24782223-24782223		chr22:24787669-24787669	20	G_unique	exactcore	30662	NM_032608	exact	24481613	24748198	+	outside 3'	intergenic	outside cds (24481613-24748198)	way outside on 3' side (30662 bp)	x_interg		x_chromosome	N	N
ind295	del	chr22:24827041-24827041		chr22:24832487-24832487	16	G_unique	x_unique	62992	NM_021115	unique	24890189	25100815	+	outside 5'	intergenic	outside cds (24890189-25100815)	way outside on 5' side (62992 bp)	x_interg		x_chromosome	N	N
ind296	ins	chr22:24849170-24849185		chr22:24854616-24854631	15	G_unique	x_unique	40848	NM_021115	unique	24890189	25100815	+	outside 5'	intergenic	outside cds (24890189-25100815)	way outside on 5' side (40848 bp)	x_interg		x_chromosome	N	CNV
ind297	ins	chr22:24884452-24884470		chr22:24889898-24889916	18	G_unique	exactcore	5563	NM_021115	exact	24890189	25100815	+	outside 5'	upstream	outside cds (24890189-25100815)	near on 5' side (5563 bp)	upstream		x_chromosome	N	CNV
ind3	ins	chr22:15990871-15990887		chr22:15996317-15996333	16	G_unique	x_unique	2077	NM_033070	unique	15993464	16014695	-	outside 3'	downstream	outside cds (15993464-16014695)	near on 3' side (2077 bp)	downstre		x_chromosome	N	N
ind312	ins	chr22:25313742-25313758		chr22:25319188-25319204	16	G_unique	exactcore	3119	NM_003595	exact	25248740	25262150	-	outside 5'	upstream	outside cds (25248740-25262150)	near on 5' side (3119 bp)	upstream		x_chromosome	N	CNV
ind315	ins	chr22:25394195-25394216		chr22:25399641-25399662	21	G_unique	exactcore	43009	NM_001886	eclust	25343114	25351005	+	outside 3'	intergenic	outside cds (25343114-25351005)	way outside on 3' side (43009 bp)	x_interg		x_chromosome	N	N
ind316	del	chr22:25430317-25430317		chr22:25435763-25435763	17	G_unique	x_unique	79131	NM_001886	unique	25343114	25351005	+	outside 3'	intergenic	outside cds (25343114-25351005)	way outside on 3' side (79131 bp)	x_interg		x_chromosome	N	N
ind317	del	chr22:25441678-25441678		chr22:25447124-25447124	11	G_unique	x_unique	90492	NM_001886	unique	25343114	25351005	+	outside 3'	intergenic	outside cds (25343114-25351005)	way outside on 3' side (90492 bp)	x_interg		x_chromosome	N	N
ind318	del	chr22:25462419-25462419		chr22:25467865-25467865	20	G_unique	approxcore	111233	NM_001886	approx	25343114	25351005	+	outside 3'	intergenic	outside cds (25343114-25351005)	way outside on 3' side (111233 bp)	x_interg		x_chromosome	N	N
ind319	del	chr22:25485089-25485089		chr22:25490535-25490535	13	G_unique	x_unique	133903	NM_001886	unique	25343114	25351005	+	outside 3'	intergenic	outside cds (25343114-25351005)	way outside on 3' side (133903 bp)	x_interg		x_chromosome	N	N
ind320!	del	chr22:25531095-25531095		chr22:25536541-25536541	78	G_unique	x_unique	179909	NM_001886	unique	25343114	25351005	+	outside 3'	intergenic	outside cds (25343114-25351005)	way outside on 3' side (179909 bp)	x_interg		x_chromosome	N	N
ind321	ins	chr22:25538209-25538240		chr22:25543655-25543686	31	G_unique	approxcore	187023	NM_001886	approx	25343114	25351005	+	outside 3'	intergenic	outside cds (25343114-25351005)	way outside on 3' side (187023 bp)	x_interg		x_chromosome	N	N
ind322	ins	chr22:25550011-25550030		chr22:25555457-25555476	19	G_unique	approxcore	198825	NM_001886	approx	25343114	25351005	+	outside 3'	intergenic	outside cds (25343114-25351005)	way outside on 3' side (198825 bp)	x_interg		x_chromosome	N	N
ind323	ins	chr22:25567191-25567202		chr22:25572637-25572648	11	G_unique	x_unique	216005	NM_001886	unique	25343114	25351005	+	outside 3'	intergenic	outside cds (25343114-25351005)	way outside on 3' side (216005 bp)	x_interg		x_chromosome	N	N
ind324	ins	chr22:25607843-25607868		chr22:25613289-25613314	25	G_unique	approxcore	256657	NM_001886	approx	25343114	25351005	+	outside 3'	intergenic	outside cds (25343114-25351005)	way outside on 3' side (256657 bp)	x_interg		x_chromosome	N	N
ind325	ins	chr22:25661800-25661844		chr22:25667246-25667290	44	G_unique	approxcore	310614	NM_001886	approx	25343114	25351005	+	outside 3'	intergenic	outside cds (25343114-25351005)	way outside on 3' side (310614 bp)	x_interg		x_chromosome	N	N
ind326!	ins	chr22:25670138-25670150		chr22:25675584-25675596	12	G_unique	x_unique	318952	NM_001886	unique	25343114	25351005	+	outside 3'	intergenic	outside cds (25343114-25351005)	way outside on 3' side (318952 bp)	x_interg		x_chromosome	N	N
ind327	del	chr22:25673353-25673353		chr22:25678799-25678799	352	G_unique	approxcore	322167	NM_001886	aclust	25343114	25351005	+	outside 3'	intergenic	outside cds (25343114-25351005)	way outside on 3' side (322167 bp)	x_interg		x_chromosome	N	N
ind328!	ins	chr22:25679503-25679514		chr22:25684949-25684960	11	G_unique	x_unique	328317	NM_001886	unique	25343114	25351005	+	outside 3'	intergenic	outside cds (25343114-25351005)	way outside on 3' side (328317 bp)	x_interg		x_chromosome	N	N
ind329	ins	chr22:25721630-25721646		chr22:25727076-25727092	16	G_unique	exactcore	370444	NM_001886	eclust	25343114	25351005	+	outside 3'	intergenic	outside cds (25343114-25351005)	way outside on 3' side (370444 bp)	x_interg		x_chromosome	N	N
ind330	del	chr22:25721687-25721687		chr22:25727133-25727133	30	G_unique	approxcore	370501	NM_001886	approx	25343114	25351005	+	outside 3'	intergenic	outside cds (25343114-25351005)	way outside on 3' side (370501 bp)	x_interg		x_chromosome	N	N
ind331!	del	chr22:25723499-25723499		chr22:25728945-25728945	15	G_unique	x_unique	372313	NM_001886	unique	25343114	25351005	+	outside 3'	intergenic	outside cds (25343114-25351005)	way outside on 3' side (372313 bp)	x_interg		x_chromosome	N	N
ind332	ins	chr22:25765197-25765214		chr22:25770643-25770660	17	G_unique	exactcore	414011	NM_001886	exact	25343114	25351005	+	outside 3'	intergenic	outside cds (25343114-25351005)	way outside on 3' side (414011 bp)	x_interg		x_chromosome	N	N
ind333	del	chr22:25772948-25772948		chr22:25778394-25778394	13	G_unique	x_unique	421762	NM_001886	unique	25343114	25351005	+	outside 3'	intergenic	outside cds (25343114-25351005)	way outside on 3' side (421762 bp)	x_interg		x_chromosome	N	N
ind334	ins	chr22:25830563-25830574		chr22:25836009-25836020	11	G_unique	approxcore	479377	NM_001886	approx	25343114	25351005	+	outside 3'	intergenic	outside cds (25343114-25351005)	way outside on 3' side (479377 bp)	x_interg		x_chromosome	N	N
ind335	ins	chr22:25833783-25833827		chr22:25839229-25839273	44	G_unique	approxcore	482597	NM_001886	aclust	25343114	25351005	+	outside 3'	intergenic	outside cds (25343114-25351005)	way outside on 3' side (482597 bp)	x_interg		x_chromosome	N	N
ind336	ins	chr22:25864001-25864016		chr22:25869447-25869462	15	G_unique	approxcore	512815	NM_001886	aclust	25343114	25351005	+	outside 3'	intergenic	outside cds (25343114-25351005)	way outside on 3' side (512815 bp)	x_interg		x_chromosome	N	N
ind337	ins	chr22:25924922-25924936		chr22:25930368-25930382	14	G_unique	approxcore	543883	NM_002430	approx	26471456	26521085	-	outside 3'	intergenic	outside cds (26471456-26521085)	way outside on 3' side (543883 bp)	x_interg		x_chromosome	N	N
ind338	del	chr22:25935701-25935701		chr22:25941147-25941147	12	G_unique	approxcore	533118	NM_002430	aclust	26471456	26521085	-	outside 3'	intergenic	outside cds (26471456-26521085)	way outside on 3' side (533118 bp)	x_interg		x_chromosome	N	N
ind339	ins	chr22:25959891-25959945		chr22:25965337-25965391	54	G_unique	approxcore	508874	NM_002430	aclust	26471456	26521085	-	outside 3'	intergenic	outside cds (26471456-26521085)	way outside on 3' side (508874 bp)	x_interg		x_chromosome	N	N
ind340	del	chr22:25989577-25989577		chr22:25995023-25995023	29	G_unique	approxcore	479242	NM_002430	aclust	26471456	26521085	-	outside 3'	intergenic	outside cds (26471456-26521085)	way outside on 3' side (479242 bp)	x_interg		x_chromosome	N	N
ind341!	ins	chr22:26075083-26075093		chr22:26080529-26080539	10	G_unique	x_unique	393726	NM_002430	unique	26471456	26521085	-	outside 3'	intergenic	outside cds (26471456-26521085)	way outside on 3' side (393726 bp)	x_interg		x_chromosome	N	CNV
ind342!	del	chr22:26147504-26147504		chr22:26152950-26152950	17	G_unique	x_unique	321315	NM_002430	unique	26471456	26521085	-	outside 3'	intergenic	outside cds (26471456-26521085)	way outside on 3' side (321315 bp)	x_interg		x_chromosome	N	N
ind343	del	chr22:26198189-26198189		chr22:26203635-26203635	13	G_unique	approxcore	270630	NM_002430	aclust	26471456	26521085	-	outside 3'	intergenic	outside cds (26471456-26521085)	way outside on 3' side (270630 bp)	x_interg		x_chromosome	N	N
ind344!	ins	chr22:26231206-26231224		chr22:26236652-26236670	18	G_unique	x_unique	237595	NM_002430	unique	26471456	26521085	-	outside 3'	intergenic	outside cds (26471456-26521085)	way outside on 3' side (237595 bp)	x_interg		x_chromosome	N	N
ind345	ins	chr22:26244534-26244553		chr22:26249980-26249999	19	G_unique	approxcore	224266	NM_002430	approx	26471456	26521085	-	outside 3'	intergenic	outside cds (26471456-26521085)	way outside on 3' side (224266 bp)	x_interg		x_chromosome	N	N
ind346	del	chr22:26285331-26285331		chr22:26290777-26290777	22	G_unique	exactcore	183488	NM_002430	exact	26471456	26521085	-	outside 3'	intergenic	outside cds (26471456-26521085)	way outside on 3' side (183488 bp)	x_interg		x_chromosome	N	N
ind347	del	chr22:26303828-26303828		chr22:26309274-26309274	207	G_unique	approxcore	164991	NM_002430	aclust	26471456	26521085	-	outside 3'	intergenic	outside cds (26471456-26521085)	way outside on 3' side (164991 bp)	x_interg		x_chromosome	N	N
ind348	ins	chr22:26309161-26309174		chr22:26314607-26314620	13	G_unique	x_unique	159645	NM_002430	unique	26471456	26521085	-	outside 3'	intergenic	outside cds (26471456-26521085)	way outside on 3' side (159645 bp)	x_interg		x_chromosome	N	N
ind349	ins	chr22:26312277-26312648		chr22:26317723-26318094	371	G_unique	approxcore	156171	NM_002430	aclust	26471456	26521085	-	outside 3'	intergenic	outside cds (26471456-26521085)	way outside on 3' side (156171 bp)	x_interg		x_chromosome	N	N
ind350	del	chr22:26320140-26320140		chr22:26325586-26325586	15	G_unique	approxcore	148679	NM_002430	aclust	26471456	26521085	-	outside 3'	intergenic	outside cds (26471456-26521085)	way outside on 3' side (148679 bp)	x_interg		x_chromosome	N	N
ind351	del	chr22:26336343-26336343		chr22:26341789-26341789	390	G_unique	approxcore	132476	NM_002430	aclust	26471456	26521085	-	outside 3'	intergenic	outside cds (26471456-26521085)	way outside on 3' side (132476 bp)	x_interg		x_chromosome	N	N
ind352	del	chr22:26362553-26362553		chr22:26367999-26367999	14	G_unique	approxcore	106266	NM_002430	aclust	26471456	26521085	-	outside 3'	intergenic	outside cds (26471456-26521085)	way outside on 3' side (106266 bp)	x_interg		x_chromosome	N	N
ind353!	del	chr22:26366808-26366808		chr22:26372254-26372254	23	G_unique	x_unique	102011	NM_002430	unique	26471456	26521085	-	outside 3'	intergenic	outside cds (26471456-26521085)	way outside on 3' side (102011 bp)	x_interg		x_chromosome	N	N
ind354	del	chr22:26385932-26385932		chr22:26391378-26391378	68	G_unique	approxcore	82887	NM_002430	aclust	26471456	26521085	-	outside 3'	intergenic	outside cds (26471456-26521085)	way outside on 3' side (82887 bp)	x_interg		x_chromosome	N	N
ind355	ins	chr22:26399045-26399060		chr22:26404491-26404506	15	G_unique	x_unique	69759	NM_002430	unique	26471456	26521085	-	outside 3'	intergenic	outside cds (26471456-26521085)	way outside on 3' side (69759 bp)	x_interg		x_chromosome	N	N
ind356	ins	chr22:26455178-26455192		chr22:26460624-26460638	14	G_unique	x_unique	13627	NM_002430	unique	26471456	26521085	-	outside 3'	downstream	outside cds (26471456-26521085)	near on 3' side (13627 bp)	downstre		x_chromosome	N	N
ind36	ins	chr22:16646152-16646172		chr22:16651598-16651618	20	G_unique	x_unique	14340	NM_001196	unique	16592899	16607436	-	outside 5'	upstream	outside cds (16592899-16607436)	near on 5' side (14340 bp)	upstream		x_chromosome	N	CNV
ind360!	ins	chr22:26567943-26567954		chr22:26573389-26573400	11	G_unique	x_unique	4257	NM_012399	unique	26575433	26639733	-	outside 3'	downstream	outside cds (26575433-26639733)	near on 3' side (4257 bp)	downstre		x_chromosome	N	N
ind37	ins	chr22:16657684-16657699		chr22:16663130-16663145	15	G_unique	x_unique	25872	NM_001196	unique	16592899	16607436	-	outside 5'	intergenic	outside cds (16592899-16607436)	way outside on 5' side (25872 bp)	x_interg		x_chromosome	N	CNV
ind373	ins	chr22:26843128-26843319		chr22:26848574-26848765	191	G_unique	approxcore	21313	NM_015281	aclust	26702762	26816816	-	outside 5'	upstream	outside cds (26702762-26816816)	near on 5' side (21313 bp)	upstream		x_chromosome	N	N
ind374!	ins	chr22:26856352-26856364		chr22:26861798-26861810	12	G_unique	x_unique	34537	NM_015281	unique	26702762	26816816	-	outside 5'	intergenic	outside cds (26702762-26816816)	way outside on 5' side (34537 bp)	x_interg		x_chromosome	N	N
ind375	ins	chr22:26902188-26902200		chr22:26907634-26907646	12	G_unique	x_unique	80373	NM_015281	unique	26702762	26816816	-	outside 5'	intergenic	outside cds (26702762-26816816)	way outside on 5' side (80373 bp)	x_interg		x_chromosome	N	N
ind376!	ins	chr22:26975615-26975627		chr22:26981061-26981073	12	G_unique	x_unique	153800	NM_015281	unique	26702762	26816816	-	outside 5'	intergenic	outside cds (26702762-26816816)	way outside on 5' side (153800 bp)	x_interg		x_chromosome	N	N
ind377	ins	chr22:26997088-26997120		chr22:27002534-27002566	32	G_unique	approxcore	175273	NM_015281	aclust	26702762	26816816	-	outside 5'	intergenic	outside cds (26702762-26816816)	way outside on 5' side (175273 bp)	x_interg		x_chromosome	N	N
ind378	del	chr22:27025918-27025918		chr22:27031364-27031364	18	G_unique	x_unique	204103	NM_015281	unique	26702762	26816816	-	outside 5'	intergenic	outside cds (26702762-26816816)	way outside on 5' side (204103 bp)	x_interg		x_chromosome	N	N
ind379	del	chr22:27118793-27118793		chr22:27124239-27124239	102	G_unique	approxcore	289491	NM_007194	aclust	27408438	27455263	-	outside 3'	intergenic	outside cds (27408438-27455263)	way outside on 3' side (289491 bp)	x_interg		x_chromosome	N	N
ind38	ins	chr22:16692470-16692544		chr22:16697916-16697990	74	G_unique	approxcore	6450	NM_020793	aclust	16699095	16764132	-	outside 3'	downstream	outside cds (16699095-16764132)	near on 3' side (6450 bp)	downstre		x_chromosome	N	CNV
ind380	del	chr22:27134862-27134862		chr22:27140308-27140308	16	G_unique	approxcore	273422	NM_007194	aclust	27408438	27455263	-	outside 3'	intergenic	outside cds (27408438-27455263)	way outside on 3' side (273422 bp)	x_interg		x_chromosome	N	N
ind381	ins	chr22:27142716-27142731		chr22:27148162-27148177	15	G_unique	x_unique	265553	NM_007194	unique	27408438	27455263	-	outside 3'	intergenic	outside cds (27408438-27455263)	way outside on 3' side (265553 bp)	x_interg		x_chromosome	N	N
ind382	ins	chr22:27145937-27145948		chr22:27151383-27151394	11	G_unique	approxcore	262336	NM_007194	approx	27408438	27455263	-	outside 3'	intergenic	outside cds (27408438-27455263)	way outside on 3' side (262336 bp)	x_interg		x_chromosome	N	N
ind383	ins	chr22:27191429-27191447		chr22:27196875-27196893	18	G_unique	exactcore	216837	NM_007194	exact	27408438	27455263	-	outside 3'	intergenic	outside cds (27408438-27455263)	way outside on 3' side (216837 bp)	x_interg		x_chromosome	N	N
ind384	ins	chr22:27222286-27222311		chr22:27227732-27227757	25	G_unique	approxcore	185973	NM_007194	approx	27408438	27455263	-	outside 3'	intergenic	outside cds (27408438-27455263)	way outside on 3' side (185973 bp)	x_interg		x_chromosome	N	N
ind385	ins	chr22:27261032-27261044		chr22:27266478-27266490	12	G_unique	x_unique	147240	NM_007194	unique	27408438	27455263	-	outside 3'	intergenic	outside cds (27408438-27455263)	way outside on 3' side (147240 bp)	x_interg		x_chromosome	N	N
ind386	ins	chr22:27284916-27284926		chr22:27290362-27290372	10	G_unique	exactcore	123358	NM_007194	exact	27408438	27455263	-	outside 3'	intergenic	outside cds (27408438-27455263)	way outside on 3' side (123358 bp)	x_interg		x_chromosome	N	N
ind387!	ins	chr22:27362987-27362997		chr22:27368433-27368443	10	G_unique	x_unique	45287	NM_007194	unique	27408438	27455263	-	outside 3'	intergenic	outside cds (27408438-27455263)	way outside on 3' side (45287 bp)	x_interg		x_chromosome	N	N
ind389	del	chr22:27703865-27703865		chr22:27709311-27709311	19	G_unique	x_unique	75348	NM_015370	unique	27779283	27782334	-	outside 3'	intergenic	outside cds (27779283-27782334)	way outside on 3' side (75348 bp)	x_interg		x_chromosome	N	N
ind390	del	chr22:27775938-27775938		chr22:27781384-27781384	42	G_unique	approxcore	3275	NM_015370	aclust	27779283	27782334	-	outside 3'	downstream	outside cds (27779283-27782334)	near on 3' side (3275 bp)	downstre		x_chromosome	N	N
ind403	ins	chr22:28120277-28120289		chr22:28125723-28125735	12	G_unique	approxcore	11154	NM_001127	approx	28049363	28087786	-	outside 5'	upstream	outside cds (28049363-28087786)	near on 5' side (11154 bp)	upstream		x_chromosome	N	N
ind404	del	chr22:28123461-28123461		chr22:28128907-28128907	14	G_unique	approxcore	14338	NM_001127	aclust	28049363	28087786	-	outside 5'	upstream	outside cds (28049363-28087786)	near on 5' side (14338 bp)	upstream		x_chromosome	N	N
ind405	del	chr22:28169157-28169157		chr22:28174603-28174603	10	G_unique	x_unique	6159	NM_021026	unique	28159421	28162665	+	outside 3'	downstream	outside cds (28159421-28162665)	near on 3' side (6159 bp)	downstre		x_chromosome	N	N
ind406!	ins	chr22:28177026-28177037		chr22:28182472-28182483	11	G_unique	x_unique	14028	NM_021026	unique	28159421	28162665	+	outside 3'	downstream	outside cds (28159421-28162665)	near on 3' side (14028 bp)	downstre		x_chromosome	N	N
ind412	ins	chr22:28408347-28408359		chr22:28413793-28413805	12	G_unique	approxcore	3890	NM_181831	aclust	28324541	28403598	+	outside 3'	downstream	outside cds (28324541-28403598)	near on 3' side (3890 bp)	downstre		x_chromosome	N	N
ind423	ins	chr22:28911705-28912021		chr22:28917151-28917467	316	G_unique	approxcore	14091	NM_152510	aclust	28814495	28896710	+	outside 3'	downstream	outside cds (28814495-28896710)	near on 3' side (14091 bp)	downstre		x_chromosome	N	N
ind424	del	chr22:28974576-28974576		chr22:28980022-28980022	447	G_unique	approxcore	7274	NM_002309	aclust	28964193	28967238	-	outside 5'	upstream	outside cds (28964193-28967238)	near on 5' side (7274 bp)	upstream		x_chromosome	N	N
ind425	del	chr22:28979122-28979122		chr22:28984568-28984568	11	G_unique	x_unique	4252	NM_020530	unique	28984425	28987342	-	outside 3'	downstream	outside cds (28984425-28987342)	near on 3' side (4252 bp)	downstre		x_chromosome	N	N
ind426	del	chr22:28979668-28979668		chr22:28985114-28985114	24	G_unique	approxcore	3706	NM_020530	aclust	28984425	28987342	-	outside 3'	downstream	outside cds (28984425-28987342)	near on 3' side (3706 bp)	downstre		x_chromosome	N	N
ind428	del	chr22:29006352-29006352		chr22:29011798-29011798	24	G_unique	approxcore	6181	NM_031937	aclust	29012917	29047424	-	outside 3'	downstream	outside cds (29012917-29047424)	near on 3' side (6181 bp)	downstre		x_chromosome	N	N
ind430	del	chr22:29082180-29082180		chr22:29087626-29087626	14	G_unique	approxcore	4713	NM_001005409	aclust	29055136	29077335	-	outside 5'	upstream	outside cds (29055136-29077335)	near on 5' side (4713 bp)	upstream		x_chromosome	N	N
ind431	ins	chr22:29097097-29097121		chr22:29102543-29102567	24	G_unique	approxcore	19630	NM_001005409	aclust	29055136	29077335	-	outside 5'	upstream	outside cds (29055136-29077335)	near on 5' side (19630 bp)	upstream		x_chromosome	N	N
ind432	del	chr22:29270072-29270072		chr22:29275518-29275518	13	G_unique	approxcore	5105	NM_004861	approx	29275493	29277933	-	outside 3'	downstream	outside cds (29275493-29277933)	near on 3' side (5105 bp)	downstre		x_chromosome	N	N
ind433	ins	chr22:29294840-29294864		chr22:29300286-29300310	24	G_unique	approxcore	2302	NM_014303	aclust	29297586	29312374	-	outside 3'	downstream	outside cds (29297586-29312374)	near on 3' side (2302 bp)	downstre		x_chromosome	N	N
ind435	ins	chr22:29316171-29316202		chr22:29321617-29321648	31	G_unique	x_unique	3723	NM_014303	unique	29297586	29312374	-	outside 5'	upstream	outside cds (29297586-29312374)	near on 5' side (3723 bp)	upstream		x_chromosome	N	N
ind436!	ins	chr22:29316209-29316219		chr22:29321655-29321665	10	G_unique	x_unique	3761	NM_014303	unique	29297586	29312374	-	outside 5'	upstream	outside cds (29297586-29312374)	near on 5' side (3761 bp)	upstream		x_chromosome	N	N
ind442	del	chr22:29350483-29350483		chr22:29355929-29355929	412	G_unique	approxcore	2882	NM_000355	aclust	29327872	29347062	+	outside 3'	downstream	outside cds (29327872-29347062)	near on 3' side (2882 bp)	downstre		x_chromosome	N	N
ind443	ins	chr22:29354755-29354773		chr22:29360201-29360219	18	G_unique	x_unique	2093	NM_001001479	unique	29356991	29367572	+	outside 5'	upstream	outside cds (29356991-29367572)	near on 5' side (2093 bp)	upstream		x_chromosome	N	N
ind45	del	chr22:16766294-16766294		chr22:16771740-16771740	67	G_unique	approxcore	2147	NM_020793	approx	16699095	16764132	-	outside 5'	upstream	outside cds (16699095-16764132)	near on 5' side (2147 bp)	upstream		x_chromosome	N	N
ind46	del	chr22:16769194-16769194		chr22:16774640-16774640	65	G_unique	approxcore	5047	NM_020793	approx	16699095	16764132	-	outside 5'	upstream	outside cds (16699095-16764132)	near on 5' side (5047 bp)	upstream		x_chromosome	N	N
ind461	del	chr22:29775674-29775674		chr22:29781120-29781120	14	G_unique	exactcore	26184	NM_134269	exact	29803798	29821569	+	outside 5'	intergenic	outside cds (29803798-29821569)	way outside on 5' side (26184 bp)	x_interg		x_chromosome	N	N
ind462	ins	chr22:29789737-29789785		chr22:29795183-29795231	48	G_unique	approxcore	12073	NM_134269	aclust	29803798	29821569	+	outside 5'	upstream	outside cds (29803798-29821569)	near on 5' side (12073 bp)	upstream		x_chromosome	N	CNV
ind47	ins	chr22:16798154-16798164		chr22:16803600-16803610	10	G_unique	x_unique	34007	NM_020793	unique	16699095	16764132	-	outside 5'	intergenic	outside cds (16699095-16764132)	way outside on 5' side (34007 bp)	x_interg		x_chromosome	N	N
ind48	del	chr22:16822157-16822157		chr22:16827603-16827603	14	G_unique	x_unique	58010	NM_020793	unique	16699095	16764132	-	outside 5'	intergenic	outside cds (16699095-16764132)	way outside on 5' side (58010 bp)	x_interg		x_chromosome	N	N
ind485	ins	chr22:30843998-30844013		chr22:30849444-30849459	15	G_unique	approxcore	12799	NM_000343	aclust	30763822	30830754	+	outside 3'	downstream	outside cds (30763822-30830754)	near on 3' side (12799 bp)	downstre		x_chromosome	N	CNV
ind486	ins	chr22:30848877-30848891		chr22:30854323-30854337	14	G_unique	approxcore	17678	NM_000343	approx	30763822	30830754	+	outside 3'	downstream	outside cds (30763822-30830754)	near on 3' side (17678 bp)	downstre		x_chromosome	N	CNV
ind487	ins	chr22:30994126-30994136		chr22:30999572-30999582	10	G_unique	approxcore	18253	NM_014227	aclust	30939054	30975870	-	outside 5'	upstream	outside cds (30939054-30975870)	near on 5' side (18253 bp)	upstream		x_chromosome	N	CNV
ind488	del	chr22:31026175-31026175		chr22:31031621-31031621	17	Chr_unique	x_unique	50302	NM_014227	unique	30939054	30975870	-	outside 5'	intergenic	outside cds (30939054-30975870)	way outside on 5' side (50302 bp)	x_interg		x_chromosome	N	CNV
ind489	ins	chr22:31027416-31027430		chr22:31032862-31032876	14	Chr_unique	x_unique	50977	NM_006604	unique	31078699	31081373	+	outside 5'	intergenic	outside cds (31078699-31081373)	way outside on 5' side (50977 bp)	x_interg		x_chromosome	N	CNV
ind49	ins	chr22:16823257-16823272		chr22:16828703-16828718	15	G_unique	approxcore	59110	NM_020793	approx	16699095	16764132	-	outside 5'	intergenic	outside cds (16699095-16764132)	way outside on 5' side (59110 bp)	x_interg		x_chromosome	N	N
ind490	ins	chr22:31033415-31033426		chr22:31038861-31038872	11	G_unique	x_unique	44981	NM_006604	unique	31078699	31081373	+	outside 5'	intergenic	outside cds (31078699-31081373)	way outside on 5' side (44981 bp)	x_interg		x_chromosome	N	CNV
ind491	ins	chr22:31035926-31035946		chr22:31041372-31041392	20	G_unique	approxcore	42461	NM_006604	approx	31078699	31081373	+	outside 5'	intergenic	outside cds (31078699-31081373)	way outside on 5' side (42461 bp)	x_interg		x_chromosome	N	CNV
ind492	ins	chr22:31062700-31062718		chr22:31068146-31068164	18	G_unique	exactcore	15689	NM_006604	exact	31078699	31081373	+	outside 5'	upstream	outside cds (31078699-31081373)	near on 5' side (15689 bp)	upstream		x_chromosome	N	CNV
ind495	ins	chr22:31085442-31085455		chr22:31090888-31090901	13	G_unique	exactcore	3740	NM_006604	exact	31078699	31081373	+	outside 3'	downstream	outside cds (31078699-31081373)	near on 3' side (3740 bp)	downstre		x_chromosome	N	CNV
ind506	ins	chr22:31432528-31432547		chr22:31437974-31437993	19	G_unique	x_unique	88814	NM_000362	unique	31522541	31579918	+	outside 5'	intergenic	outside cds (31522541-31579918)	way outside on 5' side (88814 bp)	x_interg		x_chromosome	N	N
ind507	ins	chr22:31474349-31474411		chr22:31479795-31479857	62	G_unique	approxcore	46950	NM_000362	aclust	31522541	31579918	+	outside 5'	intergenic	outside cds (31522541-31579918)	way outside on 5' side (46950 bp)	x_interg		x_chromosome	N	N
ind508	ins	chr22:31505715-31505736		chr22:31511161-31511182	21	G_unique	exactcore	15625	NM_000362	exact	31522541	31579918	+	outside 5'	upstream	outside cds (31522541-31579918)	near on 5' side (15625 bp)	upstream		x_chromosome	N	N
ind51	del	chr22:16868060-16868060		chr22:16873506-16873506	23	G_unique	exactcore	67182	NM_017929	eclust	16935696	16945395	+	outside 5'	intergenic	outside cds (16935696-16945395)	way outside on 5' side (67182 bp)	x_interg		x_chromosome	N	N
ind516	ins	chr22:31790831-31790856		chr22:31796277-31796302	25	G_unique	approxcore	63594	NM_003490	aclust	31234232	31727201	-	outside 5'	intergenic	outside cds (31234232-31727201)	way outside on 5' side (63594 bp)	x_interg		x_chromosome	N	N
ind517	del	chr22:31791410-31791410		chr22:31796856-31796856	608	G_unique	approxcore	64173	NM_003490	aclust	31234232	31727201	-	outside 5'	intergenic	outside cds (31234232-31727201)	way outside on 5' side (64173 bp)	x_interg		x_chromosome	N	N
ind518	del	chr22:31914700-31914700		chr22:31920146-31920146	13	G_unique	approxcore	78924	NM_133642	aclust	31994966	32482017	-	outside 3'	intergenic	outside cds (31994966-32482017)	way outside on 3' side (78924 bp)	x_interg		x_chromosome	N	N
ind519	ins	chr22:31930739-31930754		chr22:31936185-31936200	15	G_unique	x_unique	62870	NM_133642	unique	31994966	32482017	-	outside 3'	intergenic	outside cds (31994966-32482017)	way outside on 3' side (62870 bp)	x_interg		x_chromosome	N	N
ind520	ins	chr22:31941566-31941580		chr22:31947012-31947026	14	G_unique	approxcore	52044	NM_133642	aclust	31994966	32482017	-	outside 3'	intergenic	outside cds (31994966-32482017)	way outside on 3' side (52044 bp)	x_interg		x_chromosome	N	N
ind521	del	chr22:31990091-31990091		chr22:31995537-31995537	11	G_unique	x_unique	3533	NM_133642	unique	31994966	32482017	-	outside 3'	downstream	outside cds (31994966-32482017)	near on 3' side (3533 bp)	downstre		x_chromosome	N	N
ind545	ins	chr22:32645534-32645555		chr22:32650980-32651001	21	G_unique	x_unique	4570	NM_133642	unique	31994966	32482017	-	outside 5'	upstream	outside cds (31994966-32482017)	near on 5' side (4570 bp)	upstream		x_chromosome	N	N
ind546	ins	chr22:32651339-32651351		chr22:32656785-32656797	12	G_unique	x_unique	10375	NM_133642	unique	31994966	32482017	-	outside 5'	upstream	outside cds (31994966-32482017)	near on 5' side (10375 bp)	upstream		x_chromosome	N	N
ind547	del	chr22:32706064-32706064		chr22:32711510-32711510	10	G_unique	x_unique	65100	NM_133642	unique	31994966	32482017	-	outside 5'	intergenic	outside cds (31994966-32482017)	way outside on 5' side (65100 bp)	x_interg		x_chromosome	N	N
ind548	del	chr22:32707556-32707556		chr22:32713002-32713002	385	G_unique	approxcore	66592	NM_133642	aclust	31994966	32482017	-	outside 5'	intergenic	outside cds (31994966-32482017)	way outside on 5' side (66592 bp)	x_interg		x_chromosome	N	N
ind549	del	chr22:32714380-32714380		chr22:32719826-32719826	99	G_unique	approxcore	73416	NM_133642	approx	31994966	32482017	-	outside 5'	intergenic	outside cds (31994966-32482017)	way outside on 5' side (73416 bp)	x_interg		x_chromosome	N	N
ind550	ins	chr22:32740401-32740414		chr22:32745847-32745860	13	G_unique	x_unique	99437	NM_133642	unique	31994966	32482017	-	outside 5'	intergenic	outside cds (31994966-32482017)	way outside on 5' side (99437 bp)	x_interg		x_chromosome	N	N
ind551	del	chr22:32764944-32764944		chr22:32770390-32770390	33	G_unique	approxcore	123980	NM_133642	approx	31994966	32482017	-	outside 5'	intergenic	outside cds (31994966-32482017)	way outside on 5' side (123980 bp)	x_interg		x_chromosome	N	N
ind552	ins	chr22:32786290-32786317		chr22:32791736-32791763	27	G_unique	approxcore	145326	NM_133642	approx	31994966	32482017	-	outside 5'	intergenic	outside cds (31994966-32482017)	way outside on 5' side (145326 bp)	x_interg		x_chromosome	N	N
ind553	ins	chr22:32830491-32830506		chr22:32835937-32835952	15	G_unique	x_unique	189527	NM_133642	unique	31994966	32482017	-	outside 5'	intergenic	outside cds (31994966-32482017)	way outside on 5' side (189527 bp)	x_interg		x_chromosome	N	N
ind554	del	chr22:32831982-32831982		chr22:32837428-32837428	10	G_unique	x_unique	191018	NM_133642	unique	31994966	32482017	-	outside 5'	intergenic	outside cds (31994966-32482017)	way outside on 5' side (191018 bp)	x_interg		x_chromosome	N	N
ind555	ins	chr22:32888641-32888658		chr22:32894087-32894104	17	G_unique	approxcore	247677	NM_133642	approx	31994966	32482017	-	outside 5'	intergenic	outside cds (31994966-32482017)	way outside on 5' side (247677 bp)	x_interg		x_chromosome	N	N
ind556	ins	chr22:32961694-32961719		chr22:32967140-32967165	25	G_unique	approxcore	320730	NM_133642	approx	31994966	32482017	-	outside 5'	intergenic	outside cds (31994966-32482017)	way outside on 5' side (320730 bp)	x_interg		x_chromosome	N	N
ind557	del	chr22:32982424-32982424		chr22:32987870-32987870	17	G_unique	exactcore	341460	NM_133642	eclust	31994966	32482017	-	outside 5'	intergenic	outside cds (31994966-32482017)	way outside on 5' side (341460 bp)	x_interg		x_chromosome	N	N
ind558	del	chr22:33007505-33007505		chr22:33012951-33012951	16	G_unique	x_unique	366541	NM_133642	unique	31994966	32482017	-	outside 5'	intergenic	outside cds (31994966-32482017)	way outside on 5' side (366541 bp)	x_interg		x_chromosome	N	N
ind559	del	chr22:33023340-33023340		chr22:33028786-33028786	11	G_unique	x_unique	382376	NM_133642	unique	31994966	32482017	-	outside 5'	intergenic	outside cds (31994966-32482017)	way outside on 5' side (382376 bp)	x_interg		x_chromosome	N	N
ind560	ins	chr22:33027421-33027438		chr22:33032867-33032884	17	G_unique	x_unique	386457	NM_133642	unique	31994966	32482017	-	outside 5'	intergenic	outside cds (31994966-32482017)	way outside on 5' side (386457 bp)	x_interg		x_chromosome	N	N
ind561	del	chr22:33030145-33030145		chr22:33035591-33035591	187	G_unique	approxcore	389181	NM_133642	aclust	31994966	32482017	-	outside 5'	intergenic	outside cds (31994966-32482017)	way outside on 5' side (389181 bp)	x_interg		x_chromosome	N	N
ind562	del	chr22:33031467-33031467		chr22:33036913-33036913	21	G_unique	approxcore	390503	NM_133642	approx	31994966	32482017	-	outside 5'	intergenic	outside cds (31994966-32482017)	way outside on 5' side (390503 bp)	x_interg		x_chromosome	N	N
ind563	ins	chr22:33044143-33044162		chr22:33049589-33049608	19	G_unique	approxcore	403179	NM_133642	aclust	31994966	32482017	-	outside 5'	intergenic	outside cds (31994966-32482017)	way outside on 5' side (403179 bp)	x_interg		x_chromosome	N	N
ind564	del	chr22:33127195-33127195		chr22:33132641-33132641	403	G_unique	approxcore	486231	NM_133642	approx	31994966	32482017	-	outside 5'	intergenic	outside cds (31994966-32482017)	way outside on 5' side (486231 bp)	x_interg		x_chromosome	N	N
ind565	ins	chr22:33167767-33167788		chr22:33173213-33173234	21	G_unique	exactcore	526803	NM_133642	exact	31994966	32482017	-	outside 5'	intergenic	outside cds (31994966-32482017)	way outside on 5' side (526803 bp)	x_interg		x_chromosome	N	N
ind566	ins	chr22:33187605-33187622		chr22:33193051-33193068	17	G_unique	approxcore	546641	NM_133642	aclust	31994966	32482017	-	outside 5'	intergenic	outside cds (31994966-32482017)	way outside on 5' side (546641 bp)	x_interg		x_chromosome	N	N
ind567	del	chr22:33244594-33244594		chr22:33250040-33250040	147	G_unique	approxcore	603630	NM_133642	approx	31994966	32482017	-	outside 5'	intergenic	outside cds (31994966-32482017)	way outside on 5' side (603630 bp)	x_interg		x_chromosome	N	N
ind568	ins	chr22:33284674-33284717		chr22:33290120-33290163	43	G_unique	approxcore	643710	NM_133642	aclust	31994966	32482017	-	outside 5'	intergenic	outside cds (31994966-32482017)	way outside on 5' side (643710 bp)	x_interg		x_chromosome	N	N
ind569	ins	chr22:33338250-33338284		chr22:33343696-33343730	34	G_unique	x_unique	639758	NM_005487	unique	33985262	34014198	+	outside 5'	intergenic	outside cds (33985262-34014198)	way outside on 5' side (639758 bp)	x_interg		x_chromosome	N	N
ind570	ins	chr22:33354193-33354203		chr22:33359639-33359649	10	G_unique	exactcore	623839	NM_005487	exact	33985262	34014198	+	outside 5'	intergenic	outside cds (33985262-34014198)	way outside on 5' side (623839 bp)	x_interg		x_chromosome	N	N
ind571	del	chr22:33361445-33361445		chr22:33366891-33366891	16	G_unique	x_unique	616597	NM_005487	unique	33985262	34014198	+	outside 5'	intergenic	outside cds (33985262-34014198)	way outside on 5' side (616597 bp)	x_interg		x_chromosome	N	N
ind572	ins	chr22:33390074-33390089		chr22:33395520-33395535	15	G_unique	approxcore	587953	NM_005487	approx	33985262	34014198	+	outside 5'	intergenic	outside cds (33985262-34014198)	way outside on 5' side (587953 bp)	x_interg		x_chromosome	N	N
ind573	ins	chr22:33434957-33434969		chr22:33440403-33440415	12	G_unique	approxcore	543073	NM_005487	approx	33985262	34014198	+	outside 5'	intergenic	outside cds (33985262-34014198)	way outside on 5' side (543073 bp)	x_interg		x_chromosome	N	N
ind574	del	chr22:33477178-33477178		chr22:33482624-33482624	10	G_unique	exactcore	500864	NM_005487	exact	33985262	34014198	+	outside 5'	intergenic	outside cds (33985262-34014198)	way outside on 5' side (500864 bp)	x_interg		x_chromosome	N	N
ind575	del	chr22:33477910-33477910		chr22:33483356-33483356	16	G_unique	exactcore	500132	NM_005487	exact	33985262	34014198	+	outside 5'	intergenic	outside cds (33985262-34014198)	way outside on 5' side (500132 bp)	x_interg		x_chromosome	N	N
ind576	ins	chr22:33478311-33478329		chr22:33483757-33483775	18	G_unique	approxcore	499713	NM_005487	aclust	33985262	34014198	+	outside 5'	intergenic	outside cds (33985262-34014198)	way outside on 5' side (499713 bp)	x_interg		x_chromosome	N	N
ind577	ins	chr22:33485441-33485451		chr22:33490887-33490897	10	G_unique	x_unique	492591	NM_005487	unique	33985262	34014198	+	outside 5'	intergenic	outside cds (33985262-34014198)	way outside on 5' side (492591 bp)	x_interg		x_chromosome	N	N
ind578	ins	chr22:33546224-33546242		chr22:33551670-33551688	18	G_unique	approxcore	431800	NM_005487	approx	33985262	34014198	+	outside 5'	intergenic	outside cds (33985262-34014198)	way outside on 5' side (431800 bp)	x_interg		x_chromosome	N	N
ind579	ins	chr22:33563417-33563435		chr22:33568863-33568881	18	G_unique	approxcore	414607	NM_005487	approx	33985262	34014198	+	outside 5'	intergenic	outside cds (33985262-34014198)	way outside on 5' side (414607 bp)	x_interg		x_chromosome	N	N
ind580	ins	chr22:33595346-33595370		chr22:33600792-33600816	24	G_unique	approxcore	382672	NM_005487	approx	33985262	34014198	+	outside 5'	intergenic	outside cds (33985262-34014198)	way outside on 5' side (382672 bp)	x_interg		x_chromosome	N	N
ind581	ins	chr22:33595768-33595801		chr22:33601214-33601247	33	G_unique	approxcore	382241	NM_005487	approx	33985262	34014198	+	outside 5'	intergenic	outside cds (33985262-34014198)	way outside on 5' side (382241 bp)	x_interg		x_chromosome	N	N
ind582	ins	chr22:33620036-33620160		chr22:33625482-33625606	124	G_unique	approxcore	357882	NM_005487	aclust	33985262	34014198	+	outside 5'	intergenic	outside cds (33985262-34014198)	way outside on 5' side (357882 bp)	x_interg		x_chromosome	N	CNV
ind583	ins	chr22:33639142-33639161		chr22:33644588-33644607	19	G_unique	approxcore	338881	NM_005487	approx	33985262	34014198	+	outside 5'	intergenic	outside cds (33985262-34014198)	way outside on 5' side (338881 bp)	x_interg		x_chromosome	N	N
ind584	del	chr22:33732793-33732793		chr22:33738239-33738239	23	G_unique	approxcore	245249	NM_005487	aclust	33985262	34014198	+	outside 5'	intergenic	outside cds (33985262-34014198)	way outside on 5' side (245249 bp)	x_interg		x_chromosome	N	CNV
ind585	del	chr22:33735580-33735580		chr22:33741026-33741026	15	G_unique	x_unique	242462	NM_005487	unique	33985262	34014198	+	outside 5'	intergenic	outside cds (33985262-34014198)	way outside on 5' side (242462 bp)	x_interg		x_chromosome	N	CNV
ind586	ins	chr22:33770562-33770574		chr22:33776008-33776020	12	Chr_unique	exactcore	207468	NM_005487	eclust	33985262	34014198	+	outside 5'	intergenic	outside cds (33985262-34014198)	way outside on 5' side (207468 bp)	x_interg		x_chromosome	N	CNV
ind587	del	chr22:33837992-33837992		chr22:33843438-33843438	13	G_unique	approxcore	140050	NM_005487	approx	33985262	34014198	+	outside 5'	intergenic	outside cds (33985262-34014198)	way outside on 5' side (140050 bp)	x_interg		x_chromosome	N	CNV
ind588	del	chr22:33879263-33879263		chr22:33884709-33884709	11	G_unique	x_unique	98779	NM_005487	unique	33985262	34014198	+	outside 5'	intergenic	outside cds (33985262-34014198)	way outside on 5' side (98779 bp)	x_interg		x_chromosome	N	CNV
ind589	del	chr22:33925460-33925460		chr22:33930906-33930906	11	G_unique	exactcore	52582	NM_005487	eclust	33985262	34014198	+	outside 5'	intergenic	outside cds (33985262-34014198)	way outside on 5' side (52582 bp)	x_interg		x_chromosome	N	CNV
ind590!	ins	chr22:33940986-33940996		chr22:33946432-33946442	10	G_unique	x_unique	37046	NM_005487	unique	33985262	34014198	+	outside 5'	intergenic	outside cds (33985262-34014198)	way outside on 5' side (37046 bp)	x_interg		x_chromosome	N	CNV
ind593	ins	chr22:34080396-34080475		chr22:34085842-34085921	79	G_unique	approxcore	11869	NM_005488	approx	34020475	34067756	+	outside 3'	downstream	outside cds (34020475-34067756)	near on 3' side (11869 bp)	downstre		x_chromosome	N	CNV
ind595	del	chr22:34158303-34158303		chr22:34163749-34163749	138	G_unique	approxcore	13255	NM_006739	aclust	34120985	34144802	+	outside 3'	downstream	outside cds (34120985-34144802)	near on 3' side (13255 bp)	downstre		x_chromosome	N	N
ind596	ins	chr22:34166046-34166066		chr22:34171492-34171512	20	G_unique	approxcore	20998	NM_006739	aclust	34120985	34144802	+	outside 3'	downstream	outside cds (34120985-34144802)	near on 3' side (20998 bp)	downstre		x_chromosome	N	N
ind597	del	chr22:34248905-34248905		chr22:34254351-34254351	50	G_unique	approxcore	25718	NM_005368	aclust	34275156	34285117	-	outside 3'	intergenic	outside cds (34275156-34285117)	way outside on 3' side (25718 bp)	x_interg		x_chromosome	N	N
ind599	ins	chr22:34402731-34402833		chr22:34408177-34408279	102	Chr_unique	approxcore	5388	NM_030642	aclust	34385731	34396758	+	outside 3'	downstream	outside cds (34385731-34396758)	near on 3' side (5388 bp)	downstre		x_chromosome	N	N
ind606	ins	chr22:34513869-34513915		chr22:34519315-34519361	46	G_unique	approxcore	5628	NM_014309	aclust	34412054	34508078	-	outside 5'	upstream	outside cds (34412054-34508078)	near on 5' side (5628 bp)	upstream		x_chromosome	N	N
ind607	del	chr22:34514030-34514030		chr22:34519476-34519476	99	G_unique	approxcore	5789	NM_014309	aclust	34412054	34508078	-	outside 5'	upstream	outside cds (34412054-34508078)	near on 5' side (5789 bp)	upstream		x_chromosome	N	N
ind608	ins	chr22:34527446-34527466		chr22:34532892-34532912	20	G_unique	x_unique	19205	NM_014309	unique	34412054	34508078	-	outside 5'	upstream	outside cds (34412054-34508078)	near on 5' side (19205 bp)	upstream		x_chromosome	N	N
ind609	ins	chr22:34533463-34533484		chr22:34538909-34538930	21	G_unique	approxcore	25222	NM_014309	approx	34412054	34508078	-	outside 5'	intergenic	outside cds (34412054-34508078)	way outside on 5' side (25222 bp)	x_interg		x_chromosome	N	N
ind610	ins	chr22:34553533-34553578		chr22:34558979-34559024	45	G_unique	approxcore	45292	NM_014309	approx	34412054	34508078	-	outside 5'	intergenic	outside cds (34412054-34508078)	way outside on 5' side (45292 bp)	x_interg		x_chromosome	N	N
ind611	ins	chr22:34591743-34591754		chr22:34597189-34597200	11	G_unique	exactcore	83502	NM_014309	exact	34412054	34508078	-	outside 5'	intergenic	outside cds (34412054-34508078)	way outside on 5' side (83502 bp)	x_interg		x_chromosome	N	N
ind612	ins	chr22:34631329-34631342		chr22:34636775-34636788	13	G_unique	approxcore	123088	NM_014309	approx	34412054	34508078	-	outside 5'	intergenic	outside cds (34412054-34508078)	way outside on 5' side (123088 bp)	x_interg		x_chromosome	N	CNV
ind613	del	chr22:34639872-34639872		chr22:34645318-34645318	18	G_unique	approxcore	131631	NM_014309	approx	34412054	34508078	-	outside 5'	intergenic	outside cds (34412054-34508078)	way outside on 5' side (131631 bp)	x_interg		x_chromosome	N	CNV
ind614	ins	chr22:34665330-34665349		chr22:34670776-34670795	19	G_unique	x_unique	142840	NM_145640	unique	34809060	34828752	-	outside 3'	intergenic	outside cds (34809060-34828752)	way outside on 3' side (142840 bp)	x_interg		x_chromosome	N	CNV
ind615	del	chr22:34684544-34684544		chr22:34689990-34689990	16	G_unique	x_unique	123645	NM_145640	unique	34809060	34828752	-	outside 3'	intergenic	outside cds (34809060-34828752)	way outside on 3' side (123645 bp)	x_interg		x_chromosome	N	N
ind616	del	chr22:34733783-34733783		chr22:34739229-34739229	19	G_unique	x_unique	74406	NM_145640	unique	34809060	34828752	-	outside 3'	intergenic	outside cds (34809060-34828752)	way outside on 3' side (74406 bp)	x_interg		x_chromosome	N	N
ind617	del	chr22:34735741-34735741		chr22:34741187-34741187	11	G_unique	x_unique	72448	NM_145640	unique	34809060	34828752	-	outside 3'	intergenic	outside cds (34809060-34828752)	way outside on 3' side (72448 bp)	x_interg		x_chromosome	N	N
ind618	ins	chr22:34754208-34754231		chr22:34759654-34759677	23	G_unique	exactcore	53958	NM_145640	eclust	34809060	34828752	-	outside 3'	intergenic	outside cds (34809060-34828752)	way outside on 3' side (53958 bp)	x_interg		x_chromosome	N	N
ind619	del	chr22:34768233-34768233		chr22:34773679-34773679	20	G_unique	x_unique	39956	NM_145640	unique	34809060	34828752	-	outside 3'	intergenic	outside cds (34809060-34828752)	way outside on 3' side (39956 bp)	x_interg		x_chromosome	N	N
ind62	del	chr22:17312719-17312719		chr22:17318165-17318165	23	G_unique	x_unique	14099	NM_016335	unique	17275241	17298354	-	outside 5'	upstream	outside cds (17275241-17298354)	near on 5' side (14099 bp)	upstream		x_chromosome	N	CNV
ind620	del	chr22:34800464-34800464		chr22:34805910-34805910	25	G_unique	approxcore	7725	NM_145640	approx	34809060	34828752	-	outside 3'	downstream	outside cds (34809060-34828752)	near on 3' side (7725 bp)	downstre		x_chromosome	N	N
ind623	ins	chr22:34844018-34844061		chr22:34849464-34849507	43	G_unique	approxcore	9980	NM_145642	aclust	34809060	34809669	-	outside 5'	upstream	outside cds (34809060-34809669)	near on 5' side (9980 bp)	upstream		x_chromosome	N	N
ind624	del	chr22:34889858-34889858		chr22:34895304-34895304	171	G_unique	approxcore	4209	NM_030882	aclust	34895262	34901021	-	outside 3'	downstream	outside cds (34895262-34901021)	near on 3' side (4209 bp)	downstre		x_chromosome	N	CNV
ind626	del	chr22:34944321-34944321		chr22:34949767-34949767	29	G_unique	approxcore	4817	NM_002473	aclust	34950526	35017094	-	outside 3'	downstream	outside cds (34950526-35017094)	near on 3' side (4817 bp)	downstre		x_chromosome	N	N
ind63	del	chr22:17317341-17317341		chr22:17322787-17322787	74	G_unique	approxcore	18721	NM_016335	aclust	17275241	17298354	-	outside 5'	upstream	outside cds (17275241-17298354)	near on 5' side (18721 bp)	upstream		x_chromosome	N	CNV
ind630	del	chr22:35188387-35188387		chr22:35193833-35193833	11	G_unique	x_unique	14755	NM_006078	unique	35203436	35341660	-	outside 3'	downstream	outside cds (35203436-35341660)	near on 3' side (14755 bp)	downstre		x_chromosome	N	CNV
ind635	ins	chr22:35377378-35377394		chr22:35382824-35382840	16	G_unique	approxcore	19899	NM_006860	approx	35397393	35414790	-	outside 3'	downstream	outside cds (35397393-35414790)	near on 3' side (19899 bp)	downstre		x_chromosome	N	N
ind636	del	chr22:35385579-35385579		chr22:35391025-35391025	16	G_unique	x_unique	11714	NM_006860	unique	35397393	35414790	-	outside 3'	downstream	outside cds (35397393-35414790)	near on 3' side (11714 bp)	downstre		x_chromosome	N	N
ind637!	del	chr22:35422533-35422533		chr22:35427979-35427979	15	G_unique	x_unique	7380	NM_006860	unique	35397393	35414790	-	outside 5'	upstream	outside cds (35397393-35414790)	near on 5' side (7380 bp)	upstream		x_chromosome	N	N
ind64!	ins	chr22:17326765-17326778		chr22:17332211-17332224	13	Chr_unique	x_unique	28145	NM_016335	unique	17275241	17298354	-	outside 5'	intergenic	outside cds (17275241-17298354)	way outside on 5' side (28145 bp)	x_interg		x_chromosome	N	CNV
ind640	ins	chr22:35462545-35462567		chr22:35467991-35468013	22	G_unique	approxcore	3989	NM_002854	approx	35439972	35456088	-	outside 5'	upstream	outside cds (35439972-35456088)	near on 5' side (3989 bp)	upstream		x_chromosome	N	CNV
ind642	del	chr22:35491018-35491018		chr22:35496464-35496464	13	G_unique	x_unique	3735	NM_207475	unique	35486636	35487219	-	outside 5'	upstream	outside cds (35486636-35487219)	near on 5' side (3735 bp)	upstream		x_chromosome	N	N
ind644!	del	chr22:35592339-35592339		chr22:35597785-35597785	15	G_unique	x_unique	14482	NM_000395	unique	35561288	35577583	+	outside 3'	downstream	outside cds (35561288-35577583)	near on 3' side (14482 bp)	downstre		x_chromosome	N	CNV
ind65	del	chr22:17328469-17328469		chr22:17333915-17333915	126	Chr_unique	approxcore	29849	NM_016335	aclust	17275241	17298354	-	outside 5'	intergenic	outside cds (17275241-17298354)	way outside on 5' side (29849 bp)	x_interg		x_chromosome	N	CNV
ind651	del	chr22:35756344-35756344		chr22:35761790-35761790	17	G_unique	x_unique	8576	NM_000878	unique	35767174	35783251	-	outside 3'	downstream	outside cds (35767174-35783251)	near on 3' side (8576 bp)	downstre		x_chromosome	N	N
ind655	del	chr22:35799114-35799114		chr22:35804560-35804560	18	G_unique	approxcore	10113	NM_000878	aclust	35767174	35783251	-	outside 5'	upstream	outside cds (35767174-35783251)	near on 5' side (10113 bp)	upstream		x_chromosome	N	N
ind656	del	chr22:35800670-35800670		chr22:35806116-35806116	68	G_unique	approxcore	11669	NM_000878	aclust	35767174	35783251	-	outside 5'	upstream	outside cds (35767174-35783251)	near on 5' side (11669 bp)	upstream		x_chromosome	N	N
ind66	ins	chr22:17330064-17330104		chr22:17335510-17335550	40	G_unique	approxcore	31444	NM_016335	aclust	17275241	17298354	-	outside 5'	intergenic	outside cds (17275241-17298354)	way outside on 5' side (31444 bp)	x_interg		x_chromosome	N	CNV
ind660	del	chr22:35905397-35905397		chr22:35910843-35910843	21	G_unique	approxcore	16065	NM_013385	aclust	35921649	35952591	+	outside 5'	upstream	outside cds (35921649-35952591)	near on 5' side (16065 bp)	upstream		x_chromosome	N	N
ind662!	del	chr22:35999258-35999258		chr22:36004704-36004704	11	G_unique	x_unique	44839	NM_013385	unique	35921649	35952591	+	outside 3'	intergenic	outside cds (35921649-35952591)	way outside on 3' side (44839 bp)	x_interg		x_chromosome	N	N
ind663	ins	chr22:36037869-36037879		chr22:36043315-36043325	10	G_unique	approxcore	70262	NM_002405	aclust	36109039	36125254	-	outside 3'	intergenic	outside cds (36109039-36125254)	way outside on 3' side (70262 bp)	x_interg		x_chromosome	N	CNV
ind664	ins	chr22:36040121-36040157		chr22:36045567-36045603	36	G_unique	x_unique	67984	NM_002405	unique	36109039	36125254	-	outside 3'	intergenic	outside cds (36109039-36125254)	way outside on 3' side (67984 bp)	x_interg		x_chromosome	N	CNV
ind665	del	chr22:36059136-36059136		chr22:36064582-36064582	18	G_unique	approxcore	49005	NM_002405	approx	36109039	36125254	-	outside 3'	intergenic	outside cds (36109039-36125254)	way outside on 3' side (49005 bp)	x_interg		x_chromosome	N	CNV
ind666	ins	chr22:36080045-36080065		chr22:36085491-36085511	20	G_unique	exactcore	28076	NM_002405	eclust	36109039	36125254	-	outside 3'	intergenic	outside cds (36109039-36125254)	way outside on 3' side (28076 bp)	x_interg		x_chromosome	N	CNV
ind67	ins	chr22:17360238-17360254		chr22:17365684-17365700	16	G_unique	exactcore	38100	NM_005137	exact	17400931	17484273	-	outside 3'	intergenic	outside cds (17400931-17484273)	way outside on 3' side (38100 bp)	x_interg		x_chromosome	N	CNV
ind670	del	chr22:36184160-36184160		chr22:36189606-36189606	13	G_unique	x_unique	15378	NM_152243	unique	36205395	36207866	+	outside 5'	upstream	outside cds (36205395-36207866)	near on 5' side (15378 bp)	upstream		x_chromosome	N	N
ind671	del	chr22:36193379-36193379		chr22:36198825-36198825	51	G_unique	approxcore	6159	NM_152243	aclust	36205395	36207866	+	outside 5'	upstream	outside cds (36205395-36207866)	near on 5' side (6159 bp)	upstream		x_chromosome	N	N
ind673	ins	chr22:36240745-36240760		chr22:36246191-36246206	15	G_unique	x_unique	6781	NM_013365	unique	36247906	36271757	+	outside 5'	upstream	outside cds (36247906-36271757)	near on 5' side (6781 bp)	upstream		x_chromosome	N	N
ind676	ins	chr22:36277600-36277617		chr22:36283046-36283063	17	G_unique	approxcore	2799	NM_018957	approx	36281617	36294730	+	outside 5'	upstream	outside cds (36281617-36294730)	near on 5' side (2799 bp)	upstream		x_chromosome	N	N
ind678	ins	chr22:36362943-36363237		chr22:36368389-36368683	294	Chr_unique	approxcore	22048	NM_138632	aclust	36385460	36398573	+	outside 5'	upstream	outside cds (36385460-36398573)	near on 5' side (22048 bp)	upstream		x_chromosome	N	CNV
ind679	ins	chr22:36363235-36363382		chr22:36368681-36368828	147	G_unique	approxcore	21903	NM_138632	aclust	36385460	36398573	+	outside 5'	upstream	outside cds (36385460-36398573)	near on 5' side (21903 bp)	upstream		x_chromosome	N	CNV
ind68	ins	chr22:17381977-17381991		chr22:17387423-17387437	14	G_unique	approxcore	16363	NM_005137	aclust	17400931	17484273	-	outside 3'	downstream	outside cds (17400931-17484273)	near on 3' side (16363 bp)	downstre		x_chromosome	N	CNV
ind680	ins	chr22:36363635-36363779		chr22:36369081-36369225	144	G_unique	approxcore	21506	NM_138632	aclust	36385460	36398573	+	outside 5'	upstream	outside cds (36385460-36398573)	near on 5' side (21506 bp)	upstream		x_chromosome	N	CNV
ind681	ins	chr22:36436039-36436050		chr22:36441485-36441496	11	G_unique	exactcore	8162	NM_005318	eclust	36444590	36445175	+	outside 5'	upstream	outside cds (36444590-36445175)	near on 5' side (8162 bp)	upstream		x_chromosome	N	CNV
ind682	ins	chr22:36459378-36459401		chr22:36464824-36464847	23	G_unique	approxcore	3026	NM_003614	aclust	36462452	36464516	+	outside 5'	upstream	outside cds (36462452-36464516)	near on 5' side (3026 bp)	upstream		x_chromosome	N	CNV
ind687	ins	chr22:36625828-36625847		chr22:36631274-36631293	19	G_unique	x_unique	2250	NM_006941	unique	36612540	36622830	-	outside 5'	upstream	outside cds (36612540-36622830)	near on 5' side (2250 bp)	upstream		x_chromosome	N	N
ind688	ins	chr22:36629944-36629954		chr22:36635390-36635400	10	G_unique	exactcore	6366	NM_006941	eclust	36612540	36622830	-	outside 5'	upstream	outside cds (36612540-36622830)	near on 5' side (6366 bp)	upstream		x_chromosome	N	N
ind689	ins	chr22:36636112-36636135		chr22:36641558-36641581	23	G_unique	exactcore	12534	NM_006941	eclust	36612540	36622830	-	outside 5'	upstream	outside cds (36612540-36622830)	near on 5' side (12534 bp)	upstream		x_chromosome	N	N
ind69	del	chr22:17392466-17392466		chr22:17397912-17397912	22	Chr_unique	approxcore	5888	NM_005137	approx	17400931	17484273	-	outside 3'	downstream	outside cds (17400931-17484273)	near on 3' side (5888 bp)	downstre		x_chromosome	N	CNV
ind690	ins	chr22:36669714-36669725		chr22:36675160-36675171	11	G_unique	x_unique	26716	NM_012407	unique	36696855	36714178	+	outside 5'	intergenic	outside cds (36696855-36714178)	way outside on 5' side (26716 bp)	x_interg		x_chromosome	N	N
ind697	del	chr22:36966626-36966626		chr22:36972072-36972072	26	G_unique	approxcore	9498	NM_001894	aclust	36932331	36953201	-	outside 5'	upstream	outside cds (36932331-36953201)	near on 5' side (9498 bp)	upstream		x_chromosome	N	N
ind698	ins	chr22:36975464-36975484		chr22:36980910-36980930	20	G_unique	approxcore	18336	NM_001894	approx	36932331	36953201	-	outside 5'	upstream	outside cds (36932331-36953201)	near on 5' side (18336 bp)	upstream		x_chromosome	N	N
ind699!	del	chr22:37053776-37053776		chr22:37059222-37059222	14	G_unique	x_unique	11594	NM_152868	unique	37065838	37067176	-	outside 3'	downstream	outside cds (37065838-37067176)	near on 3' side (11594 bp)	downstre		x_chromosome	N	N
ind700	ins	chr22:37055240-37055254		chr22:37060686-37060700	14	G_unique	x_unique	10116	NM_152868	unique	37065838	37067176	-	outside 3'	downstream	outside cds (37065838-37067176)	near on 3' side (10116 bp)	downstre		x_chromosome	N	N
ind701	ins	chr22:37059717-37059744		chr22:37065163-37065190	27	G_unique	x_unique	5626	NM_152868	unique	37065838	37067176	-	outside 3'	downstream	outside cds (37065838-37067176)	near on 3' side (5626 bp)	downstre		x_chromosome	N	N
ind702!	ins	chr22:37104660-37104671		chr22:37110106-37110117	11	G_unique	x_unique	2450	NM_016657	unique	37107277	37120567	+	outside 5'	upstream	outside cds (37107277-37120567)	near on 5' side (2450 bp)	upstream		x_chromosome	N	N
ind706	ins	chr22:37232677-37232704		chr22:37238123-37238150	27	G_unique	approxcore	23449	NM_007068	approx	37159063	37207300	-	outside 5'	upstream	outside cds (37159063-37207300)	near on 5' side (23449 bp)	upstream		x_chromosome	N	N
ind707	ins	chr22:37293470-37293493		chr22:37298916-37298939	23	G_unique	approxcore	2203	NM_001002880	approx	37307098	37312280	+	outside 5'	upstream	outside cds (37307098-37312280)	near on 5' side (2203 bp)	upstream		x_chromosome	N	N
ind708	ins	chr22:37318891-37318908		chr22:37324337-37324354	17	G_unique	x_unique	2109	NM_020243	unique	37321022	37322885	+	outside 5'	upstream	outside cds (37321022-37322885)	near on 5' side (2109 bp)	upstream		x_chromosome	N	N
ind72	ins	chr22:17530847-17530862		chr22:17536293-17536308	15	G_unique	approxcore	6786	NM_005984	aclust	17538196	17540740	-	outside 3'	downstream	outside cds (17538196-17540740)	near on 3' side (6786 bp)	downstre		x_chromosome	N	CNV
ind720	ins	chr22:37583636-37583650		chr22:37589082-37589096	14	G_unique	x_unique	13011	NM_145699	unique	37596735	37601553	+	outside 5'	upstream	outside cds (37596735-37601553)	near on 5' side (13011 bp)	upstream		x_chromosome	N	N
ind722	ins	chr22:37610017-37610039		chr22:37615463-37615485	22	G_unique	x_unique	7790	NM_145699	unique	37596735	37601553	+	outside 3'	downstream	outside cds (37596735-37601553)	near on 3' side (7790 bp)	downstre		x_chromosome	N	N
ind724	ins	chr22:37811290-37811345		chr22:37816736-37816791	55	G_unique	approxcore	19713	NM_175709	aclust	37772934	37791488	-	outside 5'	upstream	outside cds (37772934-37791488)	near on 5' side (19713 bp)	upstream		x_chromosome	N	N
ind725!!	del	chr22:37815869-37815869		chr22:37821315-37821315	152	G_unique	x_unique	24292	NM_175709	unique	37772934	37791488	-	outside 5'	upstream	outside cds (37772934-37791488)	near on 5' side (24292 bp)	upstream		x_chromosome	N	N
ind726	del	chr22:37817949-37817949		chr22:37823395-37823395	25	G_unique	x_unique	26372	NM_175709	unique	37772934	37791488	-	outside 5'	intergenic	outside cds (37772934-37791488)	way outside on 5' side (26372 bp)	x_interg		x_chromosome	N	N
ind727	del	chr22:37829436-37829436		chr22:37834882-37834882	22	G_unique	exactcore	33321	NM_033016	eclust	37864766	37879916	-	outside 3'	intergenic	outside cds (37864766-37879916)	way outside on 3' side (33321 bp)	x_interg		x_chromosome	N	N
ind728	del	chr22:37844455-37844455		chr22:37849901-37849901	17	G_unique	approxcore	18302	NM_033016	approx	37864766	37879916	-	outside 3'	downstream	outside cds (37864766-37879916)	near on 3' side (18302 bp)	downstre		x_chromosome	N	N
ind729	ins	chr22:37858091-37858108		chr22:37863537-37863554	17	G_unique	exactcore	4649	NM_033016	exact	37864766	37879916	-	outside 3'	downstream	outside cds (37864766-37879916)	near on 3' side (4649 bp)	downstre		x_chromosome	N	N
ind733	ins	chr22:37908901-37908926		chr22:37914347-37914372	25	G_unique	approxcore	24872	NM_002608	aclust	37864766	37883007	-	outside 5'	upstream	outside cds (37864766-37883007)	near on 5' side (24872 bp)	upstream		x_chromosome	N	N
ind734	ins	chr22:37931090-37931100		chr22:37936536-37936546	10	G_unique	x_unique	20828	NM_000967	unique	37951983	37958641	-	outside 3'	downstream	outside cds (37951983-37958641)	near on 3' side (20828 bp)	downstre		x_chromosome	N	N
ind735	del	chr22:37932061-37932061		chr22:37937507-37937507	11	G_unique	exactcore	19867	NM_000967	exact	37951983	37958641	-	outside 3'	downstream	outside cds (37951983-37958641)	near on 3' side (19867 bp)	downstre		x_chromosome	N	N
ind736	del	chr22:37948861-37948861		chr22:37954307-37954307	22	G_unique	exactcore	3067	NM_000967	exact	37951983	37958641	-	outside 3'	downstream	outside cds (37951983-37958641)	near on 3' side (3067 bp)	downstre		x_chromosome	N	N
ind741	del	chr22:38087108-38087108		chr22:38092554-38092554	16	G_unique	approxcore	9255	NM_002409	aclust	38126397	38127993	+	outside 5'	upstream	outside cds (38126397-38127993)	near on 5' side (9255 bp)	upstream		x_chromosome	N	CNV
ind746	del	chr22:38185938-38185938		chr22:38191384-38191384	266	G_unique	approxcore	14039	NM_194326	aclust	38168535	38171782	-	outside 5'	upstream	outside cds (38168535-38171782)	near on 5' side (14039 bp)	upstream		x_chromosome	N	N
ind747	ins	chr22:38191265-38191290		chr22:38196711-38196736	25	G_unique	approxcore	18506	NM_021096	aclust	38209796	38325449	+	outside 5'	upstream	outside cds (38209796-38325449)	near on 5' side (18506 bp)	upstream		x_chromosome	N	N
ind748	ins	chr22:38192366-38192380		chr22:38197812-38197826	14	G_unique	x_unique	17416	NM_021096	unique	38209796	38325449	+	outside 5'	upstream	outside cds (38209796-38325449)	near on 5' side (17416 bp)	upstream		x_chromosome	N	N
ind749	ins	chr22:38196187-38196217		chr22:38201633-38201663	30	G_unique	x_unique	13579	NM_021096	unique	38209796	38325449	+	outside 5'	upstream	outside cds (38209796-38325449)	near on 5' side (13579 bp)	upstream		x_chromosome	N	N
ind755	ins	chr22:38339003-38339015		chr22:38344449-38344461	12	G_unique	x_unique	10226	NM_021096	unique	38209796	38325449	+	outside 3'	downstream	outside cds (38209796-38325449)	near on 3' side (10226 bp)	downstre		x_chromosome	N	CNV
ind756	ins	chr22:38375469-38375498		chr22:38380915-38380944	29	G_unique	exactcore	6590	NM_152512	eclust	38382722	38526791	-	outside 3'	downstream	outside cds (38382722-38526791)	near on 3' side (6590 bp)	downstre		x_chromosome	N	CNV
ind761	del	chr22:38624811-38624811		chr22:38630257-38630257	351	G_unique	approxcore	14388	NM_004810	aclust	38586149	38610127	+	outside 3'	downstream	outside cds (38586149-38610127)	near on 3' side (14388 bp)	downstre		x_chromosome	N	N
ind762	ins	chr22:38627721-38627732		chr22:38633167-38633178	11	G_unique	approxcore	17298	NM_004810	approx	38586149	38610127	+	outside 3'	downstream	outside cds (38586149-38610127)	near on 3' side (17298 bp)	downstre		x_chromosome	N	N
ind763	del	chr22:38627734-38627734		chr22:38633180-38633180	11	G_unique	x_unique	17311	NM_004810	unique	38586149	38610127	+	outside 3'	downstream	outside cds (38586149-38610127)	near on 3' side (17311 bp)	downstre		x_chromosome	N	N
ind764	ins	chr22:38632563-38632606		chr22:38638009-38638052	43	G_unique	approxcore	16124	NM_138435	approx	38658225	38668608	+	outside 5'	upstream	outside cds (38658225-38668608)	near on 5' side (16124 bp)	upstream		x_chromosome	N	N
ind765	ins	chr22:38677496-38677512		chr22:38682942-38682958	16	G_unique	approxcore	8414	NM_138435	approx	38658225	38668608	+	outside 3'	downstream	outside cds (38658225-38668608)	near on 3' side (8414 bp)	downstre		x_chromosome	N	N
ind766	del	chr22:38769954-38769954		chr22:38775400-38775400	28	G_unique	x_unique	100872	NM_138435	unique	38658225	38668608	+	outside 3'	intergenic	outside cds (38658225-38668608)	way outside on 3' side (100872 bp)	x_interg		x_chromosome	N	N
ind767	ins	chr22:38776504-38776529		chr22:38781950-38781975	25	G_unique	approxcore	107422	NM_138435	approx	38658225	38668608	+	outside 3'	intergenic	outside cds (38658225-38668608)	way outside on 3' side (107422 bp)	x_interg		x_chromosome	N	CNV
ind768	del	chr22:38954736-38954736		chr22:38960182-38960182	19	G_unique	x_unique	30865	NM_000026	unique	38985601	39005565	+	outside 5'	intergenic	outside cds (38985601-39005565)	way outside on 5' side (30865 bp)	x_interg		x_chromosome	N	N
ind769	ins	chr22:38975227-38975363		chr22:38980673-38980809	136	G_unique	approxcore	10238	NM_000026	aclust	38985601	39005565	+	outside 5'	upstream	outside cds (38985601-39005565)	near on 5' side (10238 bp)	upstream		x_chromosome	N	N
ind784	del	chr22:39336976-39336976		chr22:39342422-39342422	62	G_unique	approxcore	15119	NM_005297	approx	39318488	39320971	+	outside 3'	downstream	outside cds (39318488-39320971)	near on 3' side (15119 bp)	downstre		x_chromosome	N	N
ind785	del	chr22:39342793-39342793		chr22:39348239-39348239	11	G_unique	x_unique	20936	NM_005297	unique	39318488	39320971	+	outside 3'	downstream	outside cds (39318488-39320971)	near on 3' side (20936 bp)	downstre		x_chromosome	N	N
ind793	ins	chr22:40052047-40052061		chr22:40057493-40057507	14	G_unique	approxcore	13680	NM_003216	aclust	40021087	40035003	+	outside 3'	downstream	outside cds (40021087-40035003)	near on 3' side (13680 bp)	downstre		x_chromosome	N	CNV
ind8	ins	chr22:16029279-16029405		chr22:16034725-16034851	126	G_unique	approxcore	5340	NM_177405	aclust	16036926	16055022	-	outside 3'	downstream	outside cds (16036926-16055022)	near on 3' side (5340 bp)	downstre		x_chromosome	N	N
ind801	del	chr22:40387063-40387063		chr22:40392509-40392509	11	G_unique	x_unique	49884	NM_024588	unique	40335592	40336297	+	outside 3'	intergenic	outside cds (40335592-40336297)	way outside on 3' side (49884 bp)	x_interg		x_chromosome	N	N
ind805	del	chr22:40776775-40776775		chr22:40782221-40782221	21	G_unique	x_unique	5309	NM_001002910	unique	40767168	40771355	-	outside 5'	upstream	outside cds (40767168-40771355)	near on 5' side (5309 bp)	upstream		x_chromosome	N	N
ind806	del	chr22:40779826-40779826		chr22:40785272-40785272	19	G_unique	approxcore	7075	NM_005650	aclust	40795543	40842199	-	outside 3'	downstream	outside cds (40795543-40842199)	near on 3' side (7075 bp)	downstre		x_chromosome	N	N
ind812	del	chr22:40960084-40960084		chr22:40965530-40965530	259	Chr_unique	approxcore	49829	NM_145912	aclust	41012107	41059304	-	outside 3'	intergenic	outside cds (41012107-41059304)	way outside on 3' side (49829 bp)	x_interg		x_chromosome	N	N
ind813	ins	chr22:40960205-40960270		chr22:40965651-40965716	65	Chr_unique	approxcore	49643	NM_145912	aclust	41012107	41059304	-	outside 3'	intergenic	outside cds (41012107-41059304)	way outside on 3' side (49643 bp)	x_interg		x_chromosome	N	N
ind814	del	chr22:40960364-40960364		chr22:40965810-40965810	131	Chr_unique	approxcore	49549	NM_145912	aclust	41012107	41059304	-	outside 3'	intergenic	outside cds (41012107-41059304)	way outside on 3' side (49549 bp)	x_interg		x_chromosome	N	N
ind815	del	chr22:40966759-40966759		chr22:40972205-40972205	22	G_unique	approxcore	43154	NM_145912	approx	41012107	41059304	-	outside 3'	intergenic	outside cds (41012107-41059304)	way outside on 3' side (43154 bp)	x_interg		x_chromosome	N	N
ind816	del	chr22:40990258-40990258		chr22:40995704-40995704	22	G_unique	approxcore	19655	NM_145912	approx	41012107	41059304	-	outside 3'	downstream	outside cds (41012107-41059304)	near on 3' side (19655 bp)	downstre		x_chromosome	N	N
ind817	ins	chr22:40998918-40998939		chr22:41004364-41004385	21	G_unique	approxcore	10974	NM_145912	aclust	41012107	41059304	-	outside 3'	downstream	outside cds (41012107-41059304)	near on 3' side (10974 bp)	downstre		x_chromosome	N	N
ind821	del	chr22:41062151-41062151		chr22:41067597-41067597	30	G_unique	approxcore	2814	NM_145912	aclust	41012107	41059304	-	outside 5'	upstream	outside cds (41012107-41059304)	near on 5' side (2814 bp)	upstream		x_chromosome	N	N
ind822	del	chr22:41070619-41070619		chr22:41076065-41076065	13	G_unique	x_unique	11282	NM_145912	unique	41012107	41059304	-	outside 5'	upstream	outside cds (41012107-41059304)	near on 5' side (11282 bp)	upstream		x_chromosome	N	N
ind823	del	chr22:41099678-41099678		chr22:41105124-41105124	228	G_unique	approxcore	27858	NM_170694	aclust	41127617	41136053	+	outside 5'	intergenic	outside cds (41127617-41136053)	way outside on 5' side (27858 bp)	x_interg		x_chromosome	N	CNV
ind824	del	chr22:41116055-41116055		chr22:41121501-41121501	11	Chr_unique	x_unique	11481	NM_170694	unique	41127617	41136053	+	outside 5'	upstream	outside cds (41127617-41136053)	near on 5' side (11481 bp)	upstream		x_chromosome	N	CNV
ind829	del	chr22:41311303-41311303		chr22:41316749-41316749	14	G_unique	x_unique	7765	NM_017436	unique	41319836	41320898	-	outside 3'	downstream	outside cds (41319836-41320898)	near on 3' side (7765 bp)	downstre		x_chromosome	N	CNV
ind830	del	chr22:41354520-41354520		chr22:41359966-41359966	40	G_unique	approxcore	6703	NM_017436	approx	41319836	41320898	-	outside 5'	upstream	outside cds (41319836-41320898)	near on 5' side (6703 bp)	upstream		x_chromosome	N	CNV
ind831	ins	chr22:41376580-41376596		chr22:41382026-41382042	16	G_unique	x_unique	28763	NM_017436	unique	41319836	41320898	-	outside 5'	intergenic	outside cds (41319836-41320898)	way outside on 5' side (28763 bp)	x_interg		x_chromosome	N	CNV
ind832	ins	chr22:41388473-41388508		chr22:41393919-41393954	35	G_unique	approxcore	34964	NM_014570	aclust	41424534	41484129	-	outside 3'	intergenic	outside cds (41424534-41484129)	way outside on 3' side (34964 bp)	x_interg		x_chromosome	N	CNV
ind833	ins	chr22:41396862-41396876		chr22:41402308-41402322	14	G_unique	approxcore	26596	NM_014570	aclust	41424534	41484129	-	outside 3'	intergenic	outside cds (41424534-41484129)	way outside on 3' side (26596 bp)	x_interg		x_chromosome	N	CNV
ind834	del	chr22:41415012-41415012		chr22:41420458-41420458	11	G_unique	x_unique	8460	NM_014570	unique	41424534	41484129	-	outside 3'	downstream	outside cds (41424534-41484129)	near on 3' side (8460 bp)	downstre		x_chromosome	N	N
ind851	ins	chr22:41725620-41725631		chr22:41731066-41731077	11	G_unique	x_unique	9258	NM_012263	unique	41666722	41702533	-	outside 5'	upstream	outside cds (41666722-41702533)	near on 5' side (9258 bp)	upstream		x_chromosome	N	N
ind853	del	chr22:41774423-41774423		chr22:41779869-41779869	20	G_unique	approxcore	4070	NM_007311	aclust	41788097	41790018	+	outside 5'	upstream	outside cds (41788097-41790018)	near on 5' side (4070 bp)	upstream		x_chromosome	N	N
ind869	del	chr22:41984570-41984570		chr22:41990016-41990016	23	G_unique	x_unique	14342	NM_173050	unique	41830943	41970208	-	outside 5'	upstream	outside cds (41830943-41970208)	near on 5' side (14342 bp)	upstream		x_chromosome	N	CNV
ind870	ins	chr22:41992109-41992128		chr22:41997555-41997574	19	G_unique	x_unique	21881	NM_173050	unique	41830943	41970208	-	outside 5'	upstream	outside cds (41830943-41970208)	near on 5' side (21881 bp)	upstream		x_chromosome	N	CNV
ind871	ins	chr22:42012901-42012920		chr22:42018347-42018366	19	G_unique	x_unique	38931	NM_001585	unique	42051932	42101783	+	outside 5'	intergenic	outside cds (42051932-42101783)	way outside on 5' side (38931 bp)	x_interg		x_chromosome	N	CNV
ind872	ins	chr22:42027427-42027717		chr22:42032873-42033163	290	G_unique	approxcore	24134	NM_001585	aclust	42051932	42101783	+	outside 5'	upstream	outside cds (42051932-42101783)	near on 5' side (24134 bp)	upstream		x_chromosome	N	CNV
ind881	ins	chr22:42559409-42559444		chr22:42565841-42565876	35	G_unique	approxcore	13252	NM_138814	aclust	42534974	42546060	-	outside 5'	upstream	outside cds (42534974-42546060)	near on 5' side (13252 bp)	upstream		x_chromosome	N	N
ind89	ins	chr22:17918238-17918253		chr22:17923684-17923699	15	G_unique	x_unique	30824	NM_003277	unique	17885675	17886332	-	outside 5'	intergenic	outside cds (17885675-17886332)	way outside on 5' side (30824 bp)	x_interg		x_chromosome	N	CNV
ind897	del	chr22:42900173-42900173		chr22:42906605-42906605	12	G_unique	x_unique	39339	NM_022141	unique	42837509	42860606	+	outside 3'	intergenic	outside cds (42837509-42860606)	way outside on 3' side (39339 bp)	x_interg		x_chromosome	N	N
ind898	del	chr22:42901028-42901028		chr22:42907460-42907460	26	G_unique	approxcore	40194	NM_022141	approx	42837509	42860606	+	outside 3'	intergenic	outside cds (42837509-42860606)	way outside on 3' side (40194 bp)	x_interg		x_chromosome	N	N
ind899	ins	chr22:42902069-42902087		chr22:42908501-42908519	18	G_unique	exactcore	41235	NM_022141	exact	42837509	42860606	+	outside 3'	intergenic	outside cds (42837509-42860606)	way outside on 3' side (41235 bp)	x_interg		x_chromosome	N	N
ind90	del	chr22:17938001-17938001		chr22:17943447-17943447	53	G_unique	approxcore	50587	NM_003277	approx	17885675	17886332	-	outside 5'	intergenic	outside cds (17885675-17886332)	way outside on 5' side (50587 bp)	x_interg		x_chromosome	N	CNV
ind900	ins	chr22:42908942-42908998		chr22:42915374-42915430	56	G_unique	approxcore	48108	NM_022141	approx	42837509	42860606	+	outside 3'	intergenic	outside cds (42837509-42860606)	way outside on 3' side (48108 bp)	x_interg		x_chromosome	N	N
ind901	del	chr22:42916315-42916315		chr22:42922747-42922747	39	G_unique	approxcore	55481	NM_022141	aclust	42837509	42860606	+	outside 3'	intergenic	outside cds (42837509-42860606)	way outside on 3' side (55481 bp)	x_interg		x_chromosome	N	N
ind902	del	chr22:42919058-42919058		chr22:42925490-42925490	60	Chr_unique	approxcore	58224	NM_022141	aclust	42837509	42860606	+	outside 3'	intergenic	outside cds (42837509-42860606)	way outside on 3' side (58224 bp)	x_interg		x_chromosome	N	N
ind903	ins	chr22:42919180-42919205		chr22:42925612-42925637	25	G_unique	approxcore	58346	NM_022141	aclust	42837509	42860606	+	outside 3'	intergenic	outside cds (42837509-42860606)	way outside on 3' side (58346 bp)	x_interg		x_chromosome	N	N
ind904	del	chr22:42928776-42928776		chr22:42935208-42935208	13	Chr_unique	x_unique	67942	NM_022141	unique	42837509	42860606	+	outside 3'	intergenic	outside cds (42837509-42860606)	way outside on 3' side (67942 bp)	x_interg		x_chromosome	N	N
ind905!	ins	chr22:42960479-42960528		chr22:42966911-42966960	49	G_unique	x_unique	99645	NM_022141	unique	42837509	42860606	+	outside 3'	intergenic	outside cds (42837509-42860606)	way outside on 3' side (99645 bp)	x_interg		x_chromosome	N	N
ind906	del	chr22:42961373-42961373		chr22:42967805-42967805	36	G_unique	approxcore	100539	NM_022141	aclust	42837509	42860606	+	outside 3'	intergenic	outside cds (42837509-42860606)	way outside on 3' side (100539 bp)	x_interg		x_chromosome	N	N
ind907	del	chr22:42966549-42966549		chr22:42972981-42972981	18	G_unique	approxcore	105715	NM_022141	approx	42837509	42860606	+	outside 3'	intergenic	outside cds (42837509-42860606)	way outside on 3' side (105715 bp)	x_interg		x_chromosome	N	CNV
ind908	del	chr22:43032298-43032298		chr22:43038730-43038730	51	G_unique	approxcore	132717	NM_032287	approx	43169282	43170002	-	outside 3'	intergenic	outside cds (43169282-43170002)	way outside on 3' side (132717 bp)	x_interg		x_chromosome	N	N
ind909	ins	chr22:43034851-43034868	deleted		17	G_unique	exactcore	130147	NM_032287	eclust	43169282	43170002	-	outside 3'	intergenic	outside cds (43169282-43170002)	way outside on 3' side (130147 bp)	x_interg		x_chromosome	N	N
ind91	del	chr22:18019498-18019498		chr22:18024944-18024944	89	G_unique	approxcore	57080	NM_002688	aclust	18076665	18084561	+	outside 5'	intergenic	outside cds (18076665-18084561)	way outside on 5' side (57080 bp)	x_interg		x_chromosome	N	CNV
ind910	ins	chr22:43044217-43044258	deleted		41	G_unique	approxcore	120757	NM_032287	aclust	43169282	43170002	-	outside 3'	intergenic	outside cds (43169282-43170002)	way outside on 3' side (120757 bp)	x_interg		x_chromosome	N	CNV
ind911	del	chr22:43064383-43064383		chr22:43122510-43122510	46	G_unique	approxcore	100632	NM_032287	aclust	43169282	43170002	-	outside 3'	intergenic	outside cds (43169282-43170002)	way outside on 3' side (100632 bp)	x_interg		x_chromosome	N	N
ind912	del	chr22:43064555-43064555		chr22:43122682-43122682	23	G_unique	exactcore	100460	NM_032287	eclust	43169282	43170002	-	outside 3'	intergenic	outside cds (43169282-43170002)	way outside on 3' side (100460 bp)	x_interg		x_chromosome	N	N
ind913	ins	chr22:43072950-43072980		chr22:43131077-43131107	30	G_unique	x_unique	92035	NM_032287	unique	43169282	43170002	-	outside 3'	intergenic	outside cds (43169282-43170002)	way outside on 3' side (92035 bp)	x_interg		x_chromosome	N	N
ind914	del	chr22:43081715-43081715		chr22:43139842-43139842	21	G_unique	approxcore	83300	NM_032287	aclust	43169282	43170002	-	outside 3'	intergenic	outside cds (43169282-43170002)	way outside on 3' side (83300 bp)	x_interg		x_chromosome	N	N
ind915	ins	chr22:43122205-43122215		chr22:43180332-43180342	10	G_unique	x_unique	42800	NM_032287	unique	43169282	43170002	-	outside 3'	intergenic	outside cds (43169282-43170002)	way outside on 3' side (42800 bp)	x_interg		x_chromosome	N	N
ind916	del	chr22:43125278-43125278		chr22:43183405-43183405	21	G_unique	approxcore	39737	NM_032287	approx	43169282	43170002	-	outside 3'	intergenic	outside cds (43169282-43170002)	way outside on 3' side (39737 bp)	x_interg		x_chromosome	N	N
ind917!	del	chr22:43126451-43126451		chr22:43184578-43184578	15	G_unique	x_unique	38564	NM_032287	unique	43169282	43170002	-	outside 3'	intergenic	outside cds (43169282-43170002)	way outside on 3' side (38564 bp)	x_interg		x_chromosome	N	N
ind918	ins	chr22:43149421-43149431		chr22:43207548-43207558	10	G_unique	x_unique	15584	NM_032287	unique	43169282	43170002	-	outside 3'	downstream	outside cds (43169282-43170002)	near on 3' side (15584 bp)	downstre		x_chromosome	N	N
ind92	del	chr22:18019894-18019894		chr22:18025340-18025340	18	Chr_mltpl	approxcore	56684	NM_002688	aclust	18076665	18084561	+	outside 5'	intergenic	outside cds (18076665-18084561)	way outside on 5' side (56684 bp)	x_interg		x_chromosome	N	CNV
ind920	ins	chr22:43212929-43212954		chr22:43271056-43271081	25	G_unique	x_unique	42358	NM_032287	unique	43169282	43170002	-	outside 5'	intergenic	outside cds (43169282-43170002)	way outside on 5' side (42358 bp)	x_interg		x_chromosome	N	N
ind921	del	chr22:43264154-43264154		chr22:43322281-43322281	369	G_unique	approxcore	85348	NM_015366	aclust	43374947	43409693	+	outside 5'	intergenic	outside cds (43374947-43409693)	way outside on 5' side (85348 bp)	x_interg		x_chromosome	N	N
ind922	ins	chr22:43268627-43268637		chr22:43326754-43326764	10	G_unique	x_unique	80865	NM_015366	unique	43374947	43409693	+	outside 5'	intergenic	outside cds (43374947-43409693)	way outside on 5' side (80865 bp)	x_interg		x_chromosome	N	N
ind923	del	chr22:43282331-43282331		chr22:43340458-43340458	58	G_unique	approxcore	67171	NM_015366	aclust	43374947	43409693	+	outside 5'	intergenic	outside cds (43374947-43409693)	way outside on 5' side (67171 bp)	x_interg		x_chromosome	N	N
ind924	del	chr22:43282392-43282392		chr22:43340519-43340519	116	G_unique	approxcore	67110	NM_015366	aclust	43374947	43409693	+	outside 5'	intergenic	outside cds (43374947-43409693)	way outside on 5' side (67110 bp)	x_interg		x_chromosome	N	N
ind925	ins	chr22:43296077-43296104		chr22:43354204-43354231	27	G_unique	approxcore	53398	NM_015366	aclust	43374947	43409693	+	outside 5'	intergenic	outside cds (43374947-43409693)	way outside on 5' side (53398 bp)	x_interg		x_chromosome	N	N
ind928	del	chr22:43418119-43418119		chr22:43476246-43476246	16	G_unique	approxcore	6918	NM_181335	aclust	43532262	43535041	+	outside 5'	upstream	outside cds (43532262-43535041)	near on 5' side (6918 bp)	upstream		x_chromosome	N	CNV
ind93	del	chr22:18021425-18021425		chr22:18026871-18026871	38	G_unique	approxcore	55153	NM_002688	aclust	18076665	18084561	+	outside 5'	intergenic	outside cds (18076665-18084561)	way outside on 5' side (55153 bp)	x_interg		x_chromosome	N	CNV
ind94!	del	chr22:18021888-18021888		chr22:18027334-18027334	18	G_unique	x_unique	54690	NM_002688	unique	18076665	18084561	+	outside 5'	intergenic	outside cds (18076665-18084561)	way outside on 5' side (54690 bp)	x_interg		x_chromosome	N	CNV
ind942	ins	chr22:43549799-43549812		chr22:43607926-43607939	13	G_unique	x_unique	3795	NM_138415	unique	43555531	43681996	-	outside 3'	downstream	outside cds (43555531-43681996)	near on 3' side (3795 bp)	downstre		x_chromosome	N	N
ind95!	ins	chr22:18041700-18041710		chr22:18047146-18047156	10	G_unique	x_unique	34868	NM_002688	unique	18076665	18084561	+	outside 5'	intergenic	outside cds (18076665-18084561)	way outside on 5' side (34868 bp)	x_interg		x_chromosome	N	CNV
ind958	del	chr22:43704124-43704124		chr22:43762251-43762251	18	G_unique	approxcore	21977	NM_138415	aclust	43555531	43681996	-	outside 5'	upstream	outside cds (43555531-43681996)	near on 5' side (21977 bp)	upstream		x_chromosome	N	CNV
ind959	ins	chr22:43704472-43704502		chr22:43762599-43762629	30	G_unique	approxcore	22325	NM_138415	aclust	43555531	43681996	-	outside 5'	upstream	outside cds (43555531-43681996)	near on 5' side (22325 bp)	upstream		x_chromosome	N	CNV
ind96	ins	chr22:18059086-18059117		chr22:18064532-18064563	31	G_unique	approxcore	17461	NM_002688	approx	18076665	18084561	+	outside 5'	upstream	outside cds (18076665-18084561)	near on 5' side (17461 bp)	upstream		x_chromosome	N	CNV
ind960	ins	chr22:43708104-43708130		chr22:43766231-43766257	26	G_unique	approxcore	25957	NM_138415	aclust	43555531	43681996	-	outside 5'	intergenic	outside cds (43555531-43681996)	way outside on 5' side (25957 bp)	x_interg		x_chromosome	N	CNV
ind961	ins	chr22:43710684-43710806		chr22:43768811-43768933	122	G_unique	approxcore	28537	NM_138415	aclust	43555531	43681996	-	outside 5'	intergenic	outside cds (43555531-43681996)	way outside on 5' side (28537 bp)	x_interg		x_chromosome	N	CNV
ind962	ins	chr22:43750639-43750692		chr22:43808766-43808819	53	G_unique	approxcore	68492	NM_138415	aclust	43555531	43681996	-	outside 5'	intergenic	outside cds (43555531-43681996)	way outside on 5' side (68492 bp)	x_interg		x_chromosome	N	CNV
ind963	ins	chr22:43764972-43765035		chr22:43823099-43823162	63	G_unique	approxcore	71256	NM_153684	approx	43844061	43857102	+	outside 5'	intergenic	outside cds (43844061-43857102)	way outside on 5' side (71256 bp)	x_interg		x_chromosome	N	CNV
ind964	ins	chr22:43775337-43775369		chr22:43833464-43833496	32	G_unique	approxcore	60922	NM_153684	aclust	43844061	43857102	+	outside 5'	intergenic	outside cds (43844061-43857102)	way outside on 5' side (60922 bp)	x_interg		x_chromosome	N	CNV
ind965!	ins	chr22:43798924-43798937		chr22:43857051-43857064	13	G_unique	x_unique	37354	NM_153684	unique	43844061	43857102	+	outside 5'	intergenic	outside cds (43844061-43857102)	way outside on 5' side (37354 bp)	x_interg		x_chromosome	N	CNV
ind968	del	chr22:43870877-43870877		chr22:43929004-43929004	92	G_unique	approxcore	13606	NM_153645	approx	43844061	43857102	+	outside 3'	downstream	outside cds (43844061-43857102)	near on 3' side (13606 bp)	downstre		x_chromosome	N	CNV
ind969	del	chr22:43883274-43883274		chr22:43941401-43941401	36	G_unique	approxcore	26003	NM_153645	aclust	43844061	43857102	+	outside 3'	intergenic	outside cds (43844061-43857102)	way outside on 3' side (26003 bp)	x_interg		x_chromosome	N	CNV
ind97	del	chr22:18067949-18067949		chr22:18073395-18073395	39	G_unique	approxcore	8629	NM_002688	aclust	18076665	18084561	+	outside 5'	upstream	outside cds (18076665-18084561)	near on 5' side (8629 bp)	upstream		x_chromosome	N	CNV
ind970	ins	chr22:43896333-43896381		chr22:43954460-43954508	48	G_unique	approxcore	39062	NM_153645	aclust	43844061	43857102	+	outside 3'	intergenic	outside cds (43844061-43857102)	way outside on 3' side (39062 bp)	x_interg		x_chromosome	N	CNV
ind971	ins	chr22:43899180-43899199		chr22:43957307-43957326	19	G_unique	approxcore	41909	NM_153645	aclust	43844061	43857102	+	outside 3'	intergenic	outside cds (43844061-43857102)	way outside on 3' side (41909 bp)	x_interg		x_chromosome	N	CNV
ind972	ins	chr22:43917858-43917875		chr22:43975985-43976002	17	G_unique	x_unique	39558	NM_006953	unique	43957460	43968166	+	outside 5'	intergenic	outside cds (43957460-43968166)	way outside on 5' side (39558 bp)	x_interg		x_chromosome	N	CNV
ind973	ins	chr22:43948999-43949015		chr22:44007126-44007142	16	G_unique	x_unique	8418	NM_006953	unique	43957460	43968166	+	outside 5'	upstream	outside cds (43957460-43968166)	near on 5' side (8418 bp)	upstream		x_chromosome	N	CNV
ind983	del	chr22:44124466-44124466		chr22:44182593-44182593	10	G_unique	x_unique	19598	NM_015653	unique	44090055	44104808	+	outside 3'	downstream	outside cds (44090055-44104808)	near on 3' side (19598 bp)	downstre		x_chromosome	N	CNV
ind984	del	chr22:44168889-44168889		chr22:44227016-44227016	69	G_unique	x_unique	6395	NM_006486	unique	44175431	44272892	+	outside 5'	upstream	outside cds (44175431-44272892)	near on 5' side (6395 bp)	upstream		x_chromosome	N	CNV
ind991	ins	chr22:44306727-44306947		chr22:44364854-44365074	220	G_unique	approxcore	33147	NM_006486	aclust	44175431	44272892	+	outside 3'	intergenic	outside cds (44175431-44272892)	way outside on 3' side (33147 bp)	x_interg		x_chromosome	N	N
ind997	ins	chr22:44633880-44633898		chr22:44692007-44692025	18	G_unique	exactcore	24681	NM_018280	eclust	44659947	44662214	-	outside 3'	downstream	outside cds (44659947-44662214)	near on 3' side (24681 bp)	downstre		x_chromosome	N	N
ind999	ins	chr22:44732116-44732245		chr22:44790261-44790390	129	G_unique	approxcore	12357	NM_207477	aclust	44706047	44718131	+	outside 3'	downstream	outside cds (44706047-44718131)	near on 3' side (12357 bp)	downstre		x_chromosome	N	N
																					N	N
[truncated: 206 more columns]
